# Supplementary material for: A Genome-Wide Analysis of the Pentatricopeptide Repeat (PPR) Gene Family and PPR-Derived Markers for Flesh Color in Watermelon (Citrullus lanatus)
Source: Genes (Basel). 2020 Sep 24;11(10):1125. doi: 10.3390/genes11101125 (PMC7650700; doi:10.3390/genes11101125)
Supplement: Supplementary file 1 [file genes-11-01125-s001.zip]

Archive with 16 entries (13 files):
- genes_925536-Supplementary/
- genes_925536-Supplementary/Supplemtary Figures/
- genes_925536-Supplementary/Supplemtary Figures/Figure S1  .pdf
- genes_925536-Supplementary/Supplemtary Figures/Figure S2 .tif
- genes_925536-Supplementary/Supplemtary Figures/Figure S3 .tif
- genes_925536-Supplementary/Supplemtary Figures/Figure S4.tif
- genes_925536-Supplementary/Supplemtary Figures/Figure S5.tif
- genes_925536-Supplementary/Supplentary Tables/
- genes_925536-Supplementary/Supplentary Tables/Table S1 .xlsx
- genes_925536-Supplementary/Supplentary Tables/Table S2 .xlsx
- genes_925536-Supplementary/Supplentary Tables/Table S3 .xlsx
- genes_925536-Supplementary/Supplentary Tables/Table S4 .xlsx
- genes_925536-Supplementary/Supplentary Tables/Table S5 .xlsx
- genes_925536-Supplementary/Supplentary Tables/Table S6 .xlsx
- genes_925536-Supplementary/Supplentary Tables/Table S7 .xlsx
- genes_925536-Supplementary/Supplentary Tables/Table S8 .xlsx
