# Supplementary material for: A Genome-Wide Analysis of the Pentatricopeptide Repeat (PPR) Gene Family and PPR-Derived Markers for Flesh Color in Watermelon (Citrullus lanatus)
Source: Genes (Basel). 2020 Sep 24;11(10):1125. doi: 10.3390/genes11101125 (PMC7650700; doi:10.3390/genes11101125)
Supplement: Supplementary file 1 [file genes-11-01125-s001.zip › genes_925536-Supplementary/Supplentary Tables/Table S1 .xlsx]

## Sheet: Table S1
Table S1. List of watermelon commercial cultivars (inbred lines) used in this study for CAPS marker validation and their representative fruit characteristics.
S.No	Inbred line	Generation	Company	Flesh color
1	1	Commercial	Hyundai Seeds	Red
2	2	Commercial	Hyundai Seeds	Red
3	3	Commercial	Hyundai Seeds	Red
4	4	Commercial	Hyundai Seeds	Red
5	5	Commercial	Hyundai Seeds	Yellow
6	6	Commercial	Hyundai Seeds	Yellow
7	7	Commercial	Hyundai Seeds	Yellow
8	8	Commercial	Hyundai Seeds	Yellow
9	9	Commercial	Asia Seeds	Orange
10	10	Commercial	Asia Seeds	Orange
11	11	Commercial	Hyundai Seeds	Orange
12	12	Commercial	Hyundai Seeds	Orange
13	105	F8	Hyundai Seeds	Red
14	110	F8	Hyundai Seeds	Red
15	115	F8	Hyundai Seeds	Red
16	120	F8	Hyundai Seeds	Red
17	125	F8	Hyundai Seeds	Red
18	130	F8	Hyundai Seeds	Red
19	102	F8	Hyundai Seeds	Yellow
20	103	F8	Hyundai Seeds	Yellow
21	104	F8	Hyundai Seeds	Yellow
22	101	F8	Hyundai Seeds	Orange
23	128	F8	Hyundai Seeds	Orange
24	129	F8	Hyundai Seeds	Orange
25	2	F4	Hyundai Seeds	Orange
26	5	F4	Hyundai Seeds	Orange
27	7	F4	Hyundai Seeds	Orange
28	9	F4	Hyundai Seeds	Orange
29	14	F4	Hyundai Seeds	Orange
30	16	F4	Hyundai Seeds	Yellow
31	19	F4	Hyundai Seeds	Yellow
32	23	F4	Hyundai Seeds	Yellow
33	24	F4	Hyundai Seeds	Yellow
34	26	F4	Hyundai Seeds	Yellow
35	30	F4	Hyundai Seeds	Red
36	31	F4	Hyundai Seeds	Red
37	32	F4	Hyundai Seeds	Red
38	33	F4	Hyundai Seeds	Red
39	34	F4	Hyundai Seeds	Red
40	35	F4	Hyundai Seeds	Red
41	36	F4	Hyundai Seeds	Red
42	37	F4	Hyundai Seeds	Red
43	38	F4	Hyundai Seeds	Red
44	40	F4	Hyundai Seeds	Red
45	41	F4	Hyundai Seeds	Red
46	42	F4	Hyundai Seeds	Red
47	45	F4	Hyundai Seeds	Red
48	46	F4	Hyundai Seeds	Red
49	47	F4	Hyundai Seeds	Red
50	48	F4	Hyundai Seeds	Red
51	49	F4	Hyundai Seeds	Red
52	50	F4	Hyundai Seeds	Red
53	845-35	F4	Hyundai Seeds	Red
54	841-33	F4	Hyundai Seeds	Red
55	832-40	F4	Hyundai Seeds	Red
56	840-30	F4	Hyundai Seeds	Red
57	828-38	F4	Hyundai Seeds	Red
58	870	F3	Hyundai Seeds	Orange
59	865-2	F4	Hyundai Seeds	Orange
60	871-7	F4	Hyundai Seeds	Orange
61	868	F4	Hyundai Seeds	Orange
62	900	F4	Hyundai Seeds	Yellow
63	894	F3	Hyundai Seeds	Yellow
64	899-24	F4	Hyundai Seeds	Yellow
65	893-16	F4	Hyundai Seeds	Yellow
66	884-5	F4	Hyundai Seeds	Yellow
67	876	F4	Hyundai Seeds	Orange
68	887	F4	Hyundai Seeds	Orange
69	874-9	F4	Hyundai Seeds	Orange
70	880	F10	Hyundai Seeds	Orange
