# Supplementary material for: A Genome-Wide Analysis of the Pentatricopeptide Repeat (PPR) Gene Family and PPR-Derived Markers for Flesh Color in Watermelon (Citrullus lanatus)
Source: Genes (Basel). 2020 Sep 24;11(10):1125. doi: 10.3390/genes11101125 (PMC7650700; doi:10.3390/genes11101125)
Supplement: Supplementary file 1 [file genes-11-01125-s001.zip › genes_925536-Supplementary/Supplentary Tables/Table S3 .xlsx]

## Sheet: Table S3
Table S3.The segment duplication of PPR genes in the watermelon genome.
S.No	Position		Strand	Chromosome	AccessionV2	AccessionV1	PPR gene	PPRClass	S.No	Position		Strand	Chromosome	AccessionV2	AccessionV1	PPR gene	PPRClass	Ka	Ks	Ka/KS
394	3701040	3712251	+	Chr11	Cla97C11G210230.1	Cla016643	ClaPPR394	P	195	26509464	26515425	+	Chr05	Cla97C05G097150.1	Cla021037	ClaPPR195	P	1.4586	2.4121	0.604701
205	33566338	33568149	-	Chr05	Cla97C05G106290.1	Cla010188	ClaPPR205	DYW	366	27812845	27814395	-	Chr10	Cla97C10G197940.1	Cla017005	ClaPPR366	E2	0.6601	2.0839	0.316762
381	33254651	33257029	-	Chr10	Cla97C10G203660.1	Cla017835	ClaPPR381	E2	81	27789033	27790964	+	Chr02	Cla97C02G039880.1	Cla020049	ClaPPR81	E2	0.8334	2.7133	0.307154
262	24533456	24535606	+	Chr07	Cla97C07G137080.1	Cla005391	ClaPPR262	E2	419	28714912	28717149	+	Chr11	Cla97C11G222660.1	Cla023259	ClaPPR419	E2	0.6752	1.9478	0.346647
264	26327298	26329799	+	Chr07	Cla97C07G138510.1	Cla012789	ClaPPR264	DYW	307	25014225	25016357	+	Chr08	Cla97C08G157450.1	Cla022387	ClaPPR307	E+	0.6866	1.5886	0.432204
357	9136533	9138453	-	Chr10	Cla97C10G190750.1	Cla011782	ClaPPR357	P	106	5991536	5993500	-	Chr03	Cla97C03G057280.1	Cla019499	ClaPPR106	P	0.3846	2.1681	0.17739
387	34926020	34927549	-	Chr10	Cla97C10G206140.1	Cla018050	ClaPPR387	P	145	22666949	22669234	-	Chr04	Cla97C04G075090.1	Cla018228	ClaPPR145	P	0.9694	0	0
15	12555252	12557372	-	Chr01	Cla97C01G009700.1	Cla004616	ClaPPR15	P	76	26706940	26709513	-	Chr02	Cla97C02G039020.1	Cla020129	ClaPPR76	P	1.006	1.7462	0.576108
345	35201148	35202704	-	Chr09	Cla97C09G181840.1	Cla004724	ClaPPR345	P	148	22968914	22975502	-	Chr04	Cla97C04G075450.1	Cla018265	ClaPPR148	P	1.1917	0	0
286	14933033	14934037	-	Chr08	Cla97C08G147930.1	Cla007971	ClaPPR286	E2	221	9716255	9718374	+	Chr06	Cla97C06G117600.1	Cla010542	ClaPPR221	DYW	0.5111	1.7892	0.285658
312	28082074	28084077	+	Chr08	Cla97C08G161690.1	Cla000803	ClaPPR312	E1	95	36537804	36539876	+	Chr02	Cla97C02G049010.1	Cla008571	ClaPPR95	E2	0.89	2.6711	0.333196
