# Supplementary material for: A Genome-Wide Analysis of the Pentatricopeptide Repeat (PPR) Gene Family and PPR-Derived Markers for Flesh Color in Watermelon (Citrullus lanatus)
Source: Genes (Basel). 2020 Sep 24;11(10):1125. doi: 10.3390/genes11101125 (PMC7650700; doi:10.3390/genes11101125)
Supplement: Supplementary file 1 [file genes-11-01125-s001.zip › genes_925536-Supplementary/Supplentary Tables/Table S4 .xlsx]

## Sheet: Table S4
Table S4. Subcellular localization of PPR genes predicted in watermelon.
# ID	Class	# TargetP-2.0	#Predotar	TargetP and Predocotar
ClaPPR1	E2	mTP	none	mitochondrial
ClaPPR2	E2	OTHER	none	OTHER
ClaPPR3	DYW	OTHER	none	OTHER
ClaPPR4	E2	OTHER	mitochondrial	mitochondrial
ClaPPR5	P	mTP	possibly mitochondrial	mitochondrial
ClaPPR6	P	mTP	mitochondrial	mitochondrial
ClaPPR7	P	OTHER	plastid	Chloroplast
ClaPPR8	P	OTHER	ER	ER
ClaPPR9	PLS	mTP	mitochondrial	mitochondrial
ClaPPR10	P	OTHER	none	OTHER
ClaPPR11	P	OTHER	plastid	Chloroplast
ClaPPR12	P	OTHER	none	OTHER
ClaPPR13	P	mTP	possibly mitochondrial	mitochondrial
ClaPPR14	P	cTP	none	Chloroplast
ClaPPR15	P	mTP	mitochondrial	mitochondrial
ClaPPR16	P	OTHER	none	OTHER
ClaPPR17	P	OTHER	none	OTHER
ClaPPR18	P	cTP	plastid	Chloroplast
ClaPPR19	P	OTHER	none	OTHER
ClaPPR20	P	OTHER	possibly ER	ER
ClaPPR21	DYW	mTP	mitochondrial	mitochondrial
ClaPPR22	E1	OTHER	ER	ER
ClaPPR23	E+	OTHER	possibly plastid	Chloroplast
ClaPPR24	DYW	OTHER	possibly mitochondrial	mitochondrial
ClaPPR25	DYW	mTP	possibly mitochondrial	mitochondrial
ClaPPR26	P	OTHER	none	OTHER
ClaPPR27	P	OTHER	plastid	Chloroplast
ClaPPR28	E2	OTHER	none	OTHER
ClaPPR29	E2	OTHER	possibly mitochondrial	mitochondrial
ClaPPR30	DYW	OTHER	possibly mitochondrial	mitochondrial
ClaPPR31	DYW	cTP	plastid	Chloroplast
ClaPPR32	P	OTHER	none	OTHER
ClaPPR33	P	mTP	mitochondrial	mitochondrial
ClaPPR34	P	cTP	plastid	Chloroplast
ClaPPR35	DYW	OTHER	none	OTHER
ClaPPR36	P	OTHER	none	OTHER
ClaPPR37	E2	mTP	possibly mitochondrial	mitochondrial
ClaPPR38	P	OTHER	possibly plastid	Chloroplast
ClaPPR39	E2	cTP	possibly plastid	Chloroplast
ClaPPR40	E2	OTHER	possibly mitochondrial	mitochondrial
ClaPPR41	P	OTHER	mitochondrial	mitochondrial
ClaPPR42	DYW	OTHER	none	OTHER
ClaPPR43	E2	lTP	mitochondrial	mitochondrial
ClaPPR44	DYW	mTP	none	mitochondrial
ClaPPR45	DYW	mTP	possibly mitochondrial	mitochondrial
ClaPPR46	P	OTHER	mitochondrial	mitochondrial
ClaPPR47	DYW	mTP	possibly mitochondrial	mitochondrial
ClaPPR48	P	mTP	possibly mitochondrial	mitochondrial
ClaPPR49	E2	mTP	mitochondrial	mitochondrial
ClaPPR50	E2	OTHER	none	OTHER
ClaPPR51	P	mTP	possibly mitochondrial	mitochondrial
ClaPPR52	E2	mTP	mitochondrial	mitochondrial
ClaPPR53	DYW	OTHER	none	OTHER
ClaPPR54	E2	OTHER	none	OTHER
ClaPPR55	DYW	OTHER	none	OTHER
ClaPPR56	DYW	OTHER	mitochondrial	mitochondrial
ClaPPR57	DYW	OTHER	possibly mitochondrial	mitochondrial
ClaPPR58	P	OTHER	possibly mitochondrial	mitochondrial
ClaPPR59	E2	mTP	mitochondrial	mitochondrial
ClaPPR60	E2	OTHER	possibly mitochondrial	mitochondrial
ClaPPR61	P	mTP	mitochondrial	mitochondrial
ClaPPR62	E+	mTP	ER	mitochondrial
ClaPPR63	P	OTHER	none	OTHER
ClaPPR64	DYW	mTP	mitochondrial	mitochondrial
ClaPPR65	P	OTHER	possibly plastid	Chloroplast
ClaPPR66	P	cTP	plastid	Chloroplast
ClaPPR67	P	mTP	mitochondrial	mitochondrial
ClaPPR68	P	OTHER	mitochondrial	mitochondrial
ClaPPR69	P	mTP	mitochondrial	mitochondrial
ClaPPR70	E2	mTP	possibly mitochondrial	mitochondrial
ClaPPR71	DYW	OTHER	none	OTHER
ClaPPR72	P	OTHER	none	OTHER
ClaPPR73	E2	OTHER	plastid	Chloroplast
ClaPPR74	E2	mTP	mitochondrial	mitochondrial
ClaPPR75	P	cTP	possibly plastid	Chloroplast
ClaPPR76	P	OTHER	none	OTHER
ClaPPR77	E+	mTP	possibly mitochondrial	mitochondrial
ClaPPR78	P	OTHER	none	OTHER
ClaPPR79	DYW	SP	plastid	Chloroplast
ClaPPR80	P	mTP	possibly mitochondrial	mitochondrial
ClaPPR81	E2	OTHER	none	OTHER
ClaPPR82	P	mTP	possibly mitochondrial	mitochondrial
ClaPPR83	P	mTP	mitochondrial	mitochondrial
ClaPPR84	P	mTP	possibly mitochondrial	mitochondrial
ClaPPR85	E2	OTHER	possibly mitochondrial	mitochondrial
ClaPPR86	E+	mTP	mitochondrial	mitochondrial
ClaPPR87	E2	OTHER	none	OTHER
ClaPPR88	E2	mTP	mitochondrial	mitochondrial
ClaPPR89	E2	OTHER	possibly mitochondrial	mitochondrial
ClaPPR90	PLS	OTHER	none	OTHER
ClaPPR91	P	OTHER	plastid	Chloroplast
ClaPPR92	E2	mTP	none	mitochondrial
ClaPPR93	P	mTP	mitochondrial	mitochondrial
ClaPPR94	E2	mTP	possibly mitochondrial	mitochondrial
ClaPPR95	E2	OTHER	possibly mitochondrial	mitochondrial
ClaPPR96	E2	OTHER	possibly plastid	Chloroplast
ClaPPR97	DYW	OTHER	none	OTHER
ClaPPR98	DYW	OTHER	plastid	Chloroplast
ClaPPR99	P	mTP	possibly mitochondrial	mitochondrial
ClaPPR100	E+	OTHER	possibly mitochondrial	mitochondrial
ClaPPR101	DYW	OTHER	possibly mitochondrial	mitochondrial
ClaPPR102	P	cTP	plastid	Chloroplast
ClaPPR103	P	OTHER	possibly mitochondrial	mitochondrial
ClaPPR104	P	OTHER	mitochondrial	mitochondrial
ClaPPR105	P	mTP	mitochondrial	mitochondrial
ClaPPR106	P	OTHER	possibly mitochondrial	mitochondrial
ClaPPR107	P	mTP	ER	ER
ClaPPR108	E2	OTHER	mitochondrial	mitochondrial
ClaPPR109	DYW	cTP	possibly plastid	Chloroplast
ClaPPR110	E2	mTP	none	mitochondrial
ClaPPR111	P	OTHER	possibly mitochondrial	mitochondrial
ClaPPR112	P	mTP	possibly mitochondrial	mitochondrial
ClaPPR113	E1	mTP	mitochondrial	mitochondrial
ClaPPR114	P	OTHER	none	OTHER
ClaPPR115	E2	OTHER	possibly mitochondrial	mitochondrial
ClaPPR116	E2	OTHER	none	OTHER
ClaPPR117	P	OTHER	none	OTHER
ClaPPR118	P	OTHER	possibly plastid	Chloroplast
ClaPPR119	P	mTP	ER	ER
ClaPPR120	DYW	mTP	mitochondrial	mitochondrial
ClaPPR121	PLS	OTHER	none	OTHER
ClaPPR122	P	mTP	none	mitochondrial
ClaPPR123	E2	OTHER	possibly plastid	Chloroplast
ClaPPR124	E2	OTHER	none	OTHER
ClaPPR125	DYW	OTHER	possibly mitochondrial	mitochondrial
ClaPPR126	E2	mTP	possibly ER	mitochondrial
ClaPPR127	E2	mTP	mitochondrial	mitochondrial
ClaPPR128	E2	OTHER	possibly plastid	Chloroplast
ClaPPR129	P	mTP	mitochondrial	mitochondrial
ClaPPR130	DYW	OTHER	none	OTHER
ClaPPR131	E2	OTHER	none	OTHER
ClaPPR132	DYW	OTHER	none	OTHER
ClaPPR133	E2	OTHER	none	OTHER
ClaPPR134	DYW	OTHER	possibly mitochondrial	mitochondrial
ClaPPR135	P	SP	possibly plastid	ER
ClaPPR136	DYW	OTHER	none	OTHER
ClaPPR137	P	OTHER	none	OTHER
ClaPPR138	DYW	OTHER	possibly mitochondrial	mitochondrial
ClaPPR139	E2	OTHER	possibly mitochondrial	mitochondrial
ClaPPR140	E2	mTP	none	mitochondrial
ClaPPR141	E2	OTHER	none	OTHER
ClaPPR142	E2	mTP	possibly mitochondrial	mitochondrial
ClaPPR143	DYW	mTP	ER	ER
ClaPPR144	P	OTHER	possibly ER	ER
ClaPPR145	P	cTP	possibly plastid	Chloroplast
ClaPPR146	E2	OTHER	mitochondrial	mitochondrial
ClaPPR147	E2	mTP	ER	ER
ClaPPR148	P	OTHER	possibly plastid	Chloroplast
ClaPPR149	DYW	cTP	ER	Chloroplast
ClaPPR150	DYW	OTHER	none	OTHER
ClaPPR151	E2	OTHER	mitochondrial	mitochondrial
ClaPPR152	E2	OTHER	none	OTHER
ClaPPR153	DYW	OTHER	possibly mitochondrial	mitochondrial
ClaPPR154	P	OTHER	none	OTHER
ClaPPR155	P	OTHER	possibly plastid	Chloroplast
ClaPPR156	P	OTHER	possibly mitochondrial	mitochondrial
ClaPPR157	P	mTP	possibly plastid	Chloroplast
ClaPPR158	PLS	OTHER	none	OTHER
ClaPPR159	E2	OTHER	none	OTHER
ClaPPR160	P	cTP	possibly mitochondrial	Chloroplast
ClaPPR161	E2	OTHER	ER	ER
ClaPPR162	DYW	OTHER	none	OTHER
ClaPPR163	P	OTHER	possibly mitochondrial	mitochondrial
ClaPPR164	DYW	OTHER	possibly mitochondrial	mitochondrial
ClaPPR165	P	OTHER	possibly plastid	Chloroplast
ClaPPR166	E2	mTP	mitochondrial	mitochondrial
ClaPPR167	DYW	OTHER	none	OTHER
ClaPPR168	DYW	OTHER	possibly plastid	Chloroplast
ClaPPR169	P	OTHER	mitochondrial	mitochondrial
ClaPPR170	DYW	lTP	plastid	Chloroplast
ClaPPR171	E2	OTHER	possibly plastid	Chloroplast
ClaPPR172	P	mTP	mitochondrial	mitochondrial
ClaPPR173	P	SP	ER	ER
ClaPPR174	P	OTHER	possibly mitochondrial	mitochondrial
ClaPPR175	E2	cTP	possibly plastid	Chloroplast
ClaPPR176	P	OTHER	possibly mitochondrial	mitochondrial
ClaPPR177	E2	OTHER	none	OTHER
ClaPPR178	E2	mTP	possibly mitochondrial	mitochondrial
ClaPPR179	PLS	OTHER	none	OTHER
ClaPPR180	P	mTP	none	mitochondrial
ClaPPR181	DYW	OTHER	none	OTHER
ClaPPR182	DYW	OTHER	none	OTHER
ClaPPR183	P	OTHER	plastid	Chloroplast
ClaPPR184	DYW	mTP	none	mitochondrial
ClaPPR185	DYW	OTHER	possibly mitochondrial	mitochondrial
ClaPPR186	P	OTHER	possibly plastid	Chloroplast
ClaPPR187	DYW	OTHER	possibly mitochondrial	mitochondrial
ClaPPR188	PLS	OTHER	possibly plastid	Chloroplast
ClaPPR189	DYW	OTHER	possibly mitochondrial	mitochondrial
ClaPPR190	P	mTP	mitochondrial	mitochondrial
ClaPPR191	DYW	mTP	mitochondrial	mitochondrial
ClaPPR192	P	OTHER	possibly mitochondrial	mitochondrial
ClaPPR193	P	OTHER	mitochondrial	mitochondrial
ClaPPR194	DYW	mTP	mitochondrial	mitochondrial
ClaPPR195	P	SP	plastid	Chloroplast
ClaPPR196	P	mTP	possibly mitochondrial	mitochondrial
ClaPPR197	P	OTHER	plastid	Chloroplast
ClaPPR198	P	mTP	mitochondrial	mitochondrial
ClaPPR199	DYW	OTHER	none	OTHER
ClaPPR200	P	OTHER	plastid	Chloroplast
ClaPPR201	E2	OTHER	none	OTHER
ClaPPR202	DYW	OTHER	none	OTHER
ClaPPR203	P	mTP	mitochondrial	mitochondrial
ClaPPR204	P	mTP	mitochondrial	mitochondrial
ClaPPR205	DYW	OTHER	plastid	Chloroplast
ClaPPR206	DYW	OTHER	none	OTHER
ClaPPR207	DYW	OTHER	ER	ER
ClaPPR208	P	OTHER	mitochondrial	mitochondrial
ClaPPR209	P	OTHER	mitochondrial	mitochondrial
ClaPPR210	P	mTP	none	mitochondrial
ClaPPR211	P	OTHER	possibly mitochondrial	mitochondrial
ClaPPR212	P	OTHER	none	OTHER
ClaPPR213	P	OTHER	none	OTHER
ClaPPR214	E2	mTP	mitochondrial	mitochondrial
ClaPPR215	PLS	OTHER	none	OTHER
ClaPPR216	E2	OTHER	none	OTHER
ClaPPR217	P	OTHER	none	OTHER
ClaPPR218	P	OTHER	none	OTHER
ClaPPR219	DYW	OTHER	possibly mitochondrial	mitochondrial
ClaPPR220	E2	lTP	mitochondrial	mitochondrial
ClaPPR221	DYW	mTP	mitochondrial	mitochondrial
ClaPPR222	P	mTP	mitochondrial	mitochondrial
ClaPPR223	P	OTHER	none	OTHER
ClaPPR224	E2	OTHER	possibly mitochondrial	mitochondrial
ClaPPR225	P	OTHER	none	OTHER
ClaPPR226	DYW	OTHER	possibly plastid	Chloroplast
ClaPPR227	E2	OTHER	none	OTHER
ClaPPR228	P	mTP	mitochondrial	mitochondrial
ClaPPR229	E2	cTP	plastid	Chloroplast
ClaPPR230	E2	OTHER	none	OTHER
ClaPPR231	DYW	OTHER	possibly plastid	Chloroplast
ClaPPR232	E2	OTHER	mitochondrial	mitochondrial
ClaPPR233	P	mTP	possibly mitochondrial	mitochondrial
ClaPPR234	P	OTHER	possibly plastid	Chloroplast
ClaPPR235	P	mTP	none	mitochondrial
ClaPPR236	P	OTHER	possibly mitochondrial	mitochondrial
ClaPPR237	DYW	OTHER	none	OTHER
ClaPPR238	DYW	cTP	possibly plastid	Chloroplast
ClaPPR239	P	mTP	possibly ER	mTPpossibly ER
ClaPPR240	DYW	mTP	possibly mitochondrial	mitochondrial
ClaPPR241	P	OTHER	none	OTHER
ClaPPR242	E2	OTHER	possibly mitochondrial	mitochondrial
ClaPPR243	DYW	mTP	mitochondrial	mitochondrial
ClaPPR244	P	mTP		mTP
ClaPPR245	E2	OTHER	none	OTHER
ClaPPR246	DYW	cTP	plastid	Chloroplast
ClaPPR247	P	OTHER	none	OTHER
ClaPPR248	DYW	OTHER	mitochondrial	mitochondrial
ClaPPR249	E2	mTP	mitochondrial	mitochondrial
ClaPPR250	DYW	OTHER	none	OTHER
ClaPPR251	E2	mTP	mitochondrial	mitochondrial
ClaPPR252	P	OTHER	mitochondrial	mitochondrial
ClaPPR253	DYW	OTHER	possibly ER	ER
ClaPPR254	P	OTHER	possibly mitochondrial	mitochondrial
ClaPPR255	P	mTP	mitochondrial	mitochondrial
ClaPPR256	P	mTP	mitochondrial	mitochondrial
ClaPPR257	P	mTP	possibly mitochondrial	mitochondrial
ClaPPR258	P	OTHER	possibly mitochondrial	mitochondrial
ClaPPR259	E2	OTHER	possibly mitochondrial	mitochondrial
ClaPPR260	DYW	mTP	possibly mitochondrial	mitochondrial
ClaPPR261	P	mTP	mitochondrial	mitochondrial
ClaPPR262	E2	OTHER	none	OTHER
ClaPPR263	P	OTHER	none	OTHER
ClaPPR264	DYW	mTP	mitochondrial	mitochondrial
ClaPPR265	P	mTP	mitochondrial	mitochondrial
ClaPPR266	P	OTHER	none	OTHER
ClaPPR267	P	mTP	possibly mitochondrial	mitochondrial
ClaPPR268	P	OTHER	none	OTHER
ClaPPR269	E2	mTP	possibly mitochondrial	mitochondrial
ClaPPR270	DYW	cTP	plastid	Chloroplast
ClaPPR271	E2	OTHER	none	OTHER
ClaPPR272	DYW	OTHER	none	OTHER
ClaPPR273	P	mTP	mitochondrial	mitochondrial
ClaPPR274	E2	OTHER	none	OTHER
ClaPPR275	P	OTHER	none	OTHER
ClaPPR276	P	mTP	possibly mitochondrial	mitochondrial
ClaPPR277	P	OTHER	none	OTHER
ClaPPR278	DYW	OTHER	none	OTHER
ClaPPR279	PLS	OTHER	none	OTHER
ClaPPR280	PLS	cTP	possibly plastid	Chloroplast
ClaPPR281	E2	OTHER	none	OTHER
ClaPPR282	E2	OTHER	possibly plastid	Chloroplast
ClaPPR283	P	OTHER	possibly mitochondrial	mitochondrial
ClaPPR284	DYW	OTHER	none	OTHER
ClaPPR285	P	mTP	possibly mitochondrial	mitochondrial
ClaPPR286	E2	OTHER	none	OTHER
ClaPPR287	P	mTP	mitochondrial	mitochondrial
ClaPPR288	PLS	OTHER	plastid	Chloroplast
ClaPPR289	PLS	OTHER	possibly mitochondrial	mitochondrial
ClaPPR290	E2	OTHER	possibly ER	ER
ClaPPR291	DYW	OTHER	none	OTHER
ClaPPR292	E+	mTP	possibly mitochondrial	mitochondrial
ClaPPR293	DYW	OTHER	mitochondrial	mitochondrial
ClaPPR294	P	lTP	none	ITP
ClaPPR295	P	cTP	possibly plastid	Chloroplast
ClaPPR296	E2	OTHER	none	OTHER
ClaPPR297	P	mTP	mitochondrial	mitochondrial
ClaPPR298	P	mTP	possibly mitochondrial	mitochondrial
ClaPPR299	PLS	cTP	possibly plastid	Chloroplast
ClaPPR300	P	mTP	mitochondrial	mitochondrial
ClaPPR301	P	OTHER	possibly plastid	Chloroplast
ClaPPR302	DYW	OTHER	plastid	Chloroplast
ClaPPR303	P	OTHER	none	OTHER
ClaPPR304	P	mTP	possibly mitochondrial	mitochondrial
ClaPPR305	DYW	mTP	none	mitochondrial
ClaPPR306	E2	SP	possibly mitochondrial	ER
ClaPPR307	E+	OTHER	none	OTHER
ClaPPR308	DYW	OTHER	mitochondrial	mitochondrial
ClaPPR309	DYW	OTHER	possibly mitochondrial	mitochondrial
ClaPPR310	DYW	OTHER	possibly plastid	Chloroplast
ClaPPR311	P	mTP	possibly mitochondrial	mitochondrial
ClaPPR312	E1	mTP	possibly mitochondrial	mitochondrial
ClaPPR313	DYW	OTHER	plastid	Chloroplast
ClaPPR314	DYW	cTP	possibly plastid	Chloroplast
ClaPPR315	DYW	OTHER	none	OTHER
ClaPPR316	DYW	mTP	possibly mitochondrial	mitochondrial
ClaPPR317	P	mTP	possibly mitochondrial	mitochondrial
ClaPPR318	P	OTHER	none	OTHER
ClaPPR319	P	OTHER	none	OTHER
ClaPPR320	E2	OTHER	none	OTHER
ClaPPR321	E2	OTHER	none	OTHER
ClaPPR322	P	mTP	mitochondrial	mitochondrial
ClaPPR323	DYW	OTHER	none	OTHER
ClaPPR324	P	mTP	mitochondrial	mitochondrial
ClaPPR325	P	mTP	mitochondrial	mitochondrial
ClaPPR326	P	OTHER	possibly plastid	Chloroplast
ClaPPR327	P	OTHER	possibly ER	ER
ClaPPR328	P	cTP	possibly plastid	Chloroplast
ClaPPR329	P	OTHER	possibly mitochondrial	mitochondrial
ClaPPR330	DYW	OTHER	none	OTHER
ClaPPR331	P	mTP	mitochondrial	mitochondrial
ClaPPR332	P	mTP	mitochondrial	mitochondrial
ClaPPR333	P	OTHER	mitochondrial	mitochondrial
ClaPPR334	P	mTP	mitochondrial	mitochondrial
ClaPPR335	DYW	OTHER	none	OTHER
ClaPPR336	P	mTP	mitochondrial	mitochondrial
ClaPPR337	E2	OTHER	none	OTHER
ClaPPR338	P	mTP	mitochondrial	mitochondrial
ClaPPR339	P	mTP	possibly mitochondrial	mitochondrial
ClaPPR340	E2	mTP	ER	ER
ClaPPR341	P	OTHER	mitochondrial	mitochondrial
ClaPPR342	E2	OTHER	none	OTHER
ClaPPR343	DYW	OTHER	plastid	Chloroplast
ClaPPR344	P	mTP	possibly mitochondrial	mitochondrial
ClaPPR345	P	OTHER	none	OTHER
ClaPPR346	P	OTHER	none	OTHER
ClaPPR347	DYW	OTHER	none	OTHER
ClaPPR348	P	cTP	plastid	Chloroplast
ClaPPR349	E2	OTHER	possibly mitochondrial	mitochondrial
ClaPPR350	PLS	OTHER	none	OTHER
ClaPPR351	E2	mTP	possibly mitochondrial	mitochondrial
ClaPPR352	P	cTP	plastid	Chloroplast
ClaPPR353	DYW	OTHER	possibly mitochondrial	mitochondrial
ClaPPR354	E2	OTHER	mitochondrial	mitochondrial
ClaPPR355	P	mTP	mitochondrial	mitochondrial
ClaPPR356	P	OTHER	none	OTHER
ClaPPR357	P	mTP	mitochondrial	mitochondrial
ClaPPR358	P	mTP	mitochondrial	mitochondrial
ClaPPR359	DYW	mTP	mitochondrial	mitochondrial
ClaPPR360	DYW	OTHER	none	OTHER
ClaPPR361	P	mTP	possibly mitochondrial	mitochondrial
ClaPPR362	DYW	OTHER	none	OTHER
ClaPPR363	P	OTHER	none	OTHER
ClaPPR364	P	mTP	mitochondrial	mitochondrial
ClaPPR365	E2	OTHER	possibly mitochondrial	mitochondrial
ClaPPR366	E2	mTP	mitochondrial	mitochondrial
ClaPPR367	P	mTP	mitochondrial	mitochondrial
ClaPPR368	P	OTHER	none	OTHER
ClaPPR369	E+	OTHER	possibly plastid	Chloroplast
ClaPPR370	P	mTP	mitochondrial	mitochondrial
ClaPPR371	P	mTP	mitochondrial	mitochondrial
ClaPPR372	E2	OTHER	none	OTHER
ClaPPR373	DYW	mTP	mitochondrial	mitochondrial
ClaPPR374	DYW	mTP	possibly mitochondrial	mitochondrial
ClaPPR375	DYW	OTHER	possibly mitochondrial	mitochondrial
ClaPPR376	P	mTP	mitochondrial	mitochondrial
ClaPPR377	P	OTHER	mitochondrial	mitochondrial
ClaPPR378	DYW	mTP	none	mitochondrial
ClaPPR379	E2	OTHER	possibly ER	ER
ClaPPR380	P	OTHER	none	OTHER
ClaPPR381	E2	OTHER	none	OTHER
ClaPPR382	P	OTHER	none	OTHER
ClaPPR383	E2	OTHER	ER	ER
ClaPPR384	DYW	OTHER	none	OTHER
ClaPPR385	P	OTHER	mitochondrial	mitochondrial
ClaPPR386	E2	OTHER	none	OTHER
ClaPPR387	P	OTHER	none	OTHER
ClaPPR388	E+	OTHER	none	OTHER
ClaPPR389	E2	mTP	mitochondrial	mitochondrial
ClaPPR390	DYW	OTHER	none	OTHER
ClaPPR391	P	OTHER	possibly mitochondrial	mitochondrial
ClaPPR392	P	OTHER	none	OTHER
ClaPPR393	E2	SP	possibly ER	SPpossibly ER
ClaPPR394	P	OTHER	plastid	Chloroplast
ClaPPR395	E2	OTHER	possibly plastid	Chloroplast
ClaPPR396	P	OTHER	none	OTHER
ClaPPR397	P	mTP	mitochondrial	mitochondrial
ClaPPR398	E+	cTP	plastid	Chloroplast
ClaPPR399	DYW	mTP	possibly mitochondrial	mitochondrial
ClaPPR400	P	mTP	mitochondrial	mitochondrial
ClaPPR401	PLS	cTP	plastid	Chloroplast
ClaPPR402	P	mTP	mitochondrial	mitochondrial
ClaPPR403	DYW	mTP	possibly mitochondrial	mitochondrial
ClaPPR404	DYW	OTHER	possibly plastid	Chloroplast
ClaPPR405	P	cTP	plastid	Chloroplast
ClaPPR406	P	mTP	possibly ER	mitochondrial
ClaPPR407	E2	OTHER	none	OTHER
ClaPPR408	P	OTHER	plastid	Chloroplast
ClaPPR409	DYW	OTHER	none	OTHER
ClaPPR410	DYW	OTHER	none	OTHER
ClaPPR411	PLS	OTHER	mitochondrial	mitochondrial
ClaPPR412	P	mTP	mitochondrial	mitochondrial
ClaPPR413	P	OTHER	none	OTHER
ClaPPR414	P	mTP	possibly ER	ER
ClaPPR415	DYW	OTHER	none	OTHER
ClaPPR416	P	mTP	possibly mitochondrial	mitochondrial
ClaPPR417	P	cTP	plastid	Chloroplast
ClaPPR418	P	OTHER	possibly plastid	Chloroplast
ClaPPR419	E2	OTHER	none	OTHER
ClaPPR420	P	mTP	possibly mitochondrial	mitochondrial
ClaPPR421	P	OTHER	none	OTHER
ClaPPR422	P	mTP	mitochondrial	mitochondrial
