# Supplementary material for: A Genome-Wide Analysis of the Pentatricopeptide Repeat (PPR) Gene Family and PPR-Derived Markers for Flesh Color in Watermelon (Citrullus lanatus)
Source: Genes (Basel). 2020 Sep 24;11(10):1125. doi: 10.3390/genes11101125 (PMC7650700; doi:10.3390/genes11101125)
Supplement: Supplementary file 1 [file genes-11-01125-s001.zip › genes_925536-Supplementary/Supplentary Tables/Table S5 .xlsx]

## Sheet: Table S5
Table S5: Details of GO annotation of ClaPPR genes
Keyword Category	Functional Category	Gene Count
GO Cellular Component	mitochondrion	191
	chloroplast	136
	other intracellular components	146
	nucleus	37
	plastid	19
	cytoplasm	17
	cytosol	12
	other cellular components	11
	other membranes	8
	extracellular region	7
	endoplasmic reticulum	4
	Golgi apparatus	3
	thylakoid	4
	plasma membrane	5
	cytoskeleton	2
	nucleolus	4
	cell wall	3
	endosome	2
	vacuole	2
	nucleoplasm	1
	unknown cellular components	1
	peroxisome	1
	cell	0
	nuclear envelope	0
	external encapsulating structure	0
	lysosome	0
	ribosome	0
GO Molecular Function	other binding	82
	unknown molecular functions	69
	protein binding	28
	RNA binding	15
	transferase activity	15
	catalytic activity	11
	transporter activity	5
	kinase activity	5
	hydrolase activity	7
	DNA binding	5
	DNA-binding transcription factor activity	4
	nucleotide binding	4
	nuclease activity	3
	motor activity	2
	other molecular functions	2
	enzyme regulator activity	1
	signaling receptor activity	1
	chromatin binding	1
	nucleic acid binding	1
	lipid binding	1
	structural molecule activity	1
	signaling receptor binding	0
	translation factor activity, RNA binding	0
	carbohydrate binding	0
	oxygen binding	0
	translation regulator activity	0
	transcription regulator activity	0
GO Biological Process	other metabolic processes	179
	nucleobase-containing compound metabolic process	168
	unknown biological processes	91
	other cellular processes	50
	multicellular organism development	30
	anatomical structure development	29
	reproduction	28
	post-embryonic development	22
	cellular component organization	20
	biosynthetic process	19
	embryo development	21
	response to stress	12
	response to chemical	9
	catabolic process	9
	transport	6
	protein metabolic process	6
	cellular protein modification process	7
	response to biotic stimulus	6
	signal transduction	5
	response to external stimulus	6
	cell cycle	3
	response to abiotic stimulus	6
	pollination	4
	regulation of gene expression, epigenetic	3
	translation	5
	regulation of molecular function	4
	response to endogenous stimulus	4
	lipid metabolic process	2
	cell communication	3
	flower development	2
	abscission	1
	generation of precursor metabolites and energy	2
	DNA metabolic process	3
	photosynthesis	2
	response to light stimulus	3
	growth	2
	circadian rhythm	1
	carbohydrate metabolic process	1
	cell differentiation	1
	other biological processes	1
	cellular homeostasis	1
	cell growth	1
	tropism	0
	cell-cell signaling	0
	secondary metabolic process	0
	fruit ripening	0
	cell death	0
