# Supplementary material for: A Genome-Wide Analysis of the Pentatricopeptide Repeat (PPR) Gene Family and PPR-Derived Markers for Flesh Color in Watermelon (Citrullus lanatus)
Source: Genes (Basel). 2020 Sep 24;11(10):1125. doi: 10.3390/genes11101125 (PMC7650700; doi:10.3390/genes11101125)
Supplement: Supplementary file 1 [file genes-11-01125-s001.zip › genes_925536-Supplementary/Supplentary Tables/Table S6 .xlsx]

## Sheet: Table S6
Table S6. Log2 FPKM values for the ClaPPR genes in different fruit ripening stages of two cultivated watermelon varieties with red-fleshed (LSW-177) and pale-yellow-fleshed (COS).
PPR Protein	Class	Accession V1	Pale-Yellow-fleshed (COS)					Red-fleshed (LSW-177)
			C10 mean	C18 mean	C26 mean	C34 mean	C42 mean	L10 mean	L18 mean	L26 mean	L34 mean	L42mean
ClaPPR24	DYW	Cla000720	1.29	0.52	0.01	1.07	0.37	1.41	0.96	0.58	0.7	1.08
ClaPPR284	DYW	Cla001016	-0.34	-0.12	-1.84	-2.18	-1.4	0.84	0.06	-0.79	-2.56	-1.94
ClaPPR359	DYW	Cla001106	0.4	0.79	0.2	-0.2	0.64	1.33	0.62	0.33	-0.43	0.38
ClaPPR399	DYW	Cla001638	2.61	1.75	-0.14	0.95	1.09	3.07	2.07	1.37	0.71	1.01
ClaPPR25	DYW	Cla001682	-2.18	-3.32	-6.64	-4.64	-5.06	-1.09	-2.74	-4.06	-6.64	-6.64
ClaPPR191	DYW	Cla002171	-1.6	-1.43	-3.32	-2.64	-2.32	-0.32	-1.12	-2.47	-2.12	-1.64
ClaPPR253	DYW	Cla002240	-0.23	-0.25	-2.12	-1.56	-2.84	0.74	-0.04	-1.06	-1.4	-1.6
ClaPPR226	DYW	Cla002979	0.71	0.42	0.79	0.28	0.77	0.94	0.63	0.39	0.43	0.66
ClaPPR138	DYW	Cla003013	1.53	1.74	-0.49	0.04	-0.38	2.43	1.51	0.98	-0.09	0.67
ClaPPR189	DYW	Cla003228	0.07	1.75	1.04	0.46	-0.3	1.22	0.87	0.37	-0.6	0.12
ClaPPR347	DYW	Cla003325	0.9	1.36	0	0.62	0.43	1.74	1.12	0.07	0.68	1.16
ClaPPR182	DYW	Cla004244	-1.47	-1.51	-4.06	-3.32	-3.18	-0.64	-1.36	-2.25	-2.32	-2.18
ClaPPR101	DYW	Cla005084	2.26	1.87	1.38	1.74	1.4	2.54	1.6	1.3	1.32	1.17
ClaPPR134	DYW	Cla005140	0.26	-0.6	-1.56	-1.94	-1.32	0.95	0.19	-1.15	-0.89	-1.64
ClaPPR132	DYW	Cla005158	-1.4	-1.36	-3.84	-2.56	-3.32	-0.43	-0.89	-1.74	-4.06	-2.32
ClaPPR130	DYW	Cla005228	-0.22	-0.79	-3.84	-2.47	-2	1.16	-0.58	-0.92	-1.89	-2.56
ClaPPR353	DYW	Cla005602	0.87	0.99	1.88	2.33	2.52	1.54	0.69	0.33	0.8	2.49
ClaPPR404	DYW	Cla005775	1.34	1.7	0.25	1.01	0.53	1.92	1.36	1.08	0.62	1
ClaPPR250	DYW	Cla005942	1.36	1.66	-0.38	-1.51	-1.18	2.89	0.96	0.57	-0.97	-1.74
ClaPPR181	DYW	Cla006135	-1.03	-1.25	-4.06	-3.84	-2.94	-0.36	-1.06	-1.89	-2.56	-2.4
ClaPPR125	DYW	Cla006284	1.64	0.84	-0.6	0.04	0.15	2.85	1.4	0.44	-0.84	-0.56
ClaPPR71	DYW	Cla006868	0.7	0.6	-2.25	-1.15	-1.56	1.59	0.32	-0.15	-1.43	-0.86
ClaPPR194	DYW	Cla007464	-1.03	-0.25	-3.06	-2.84	-2.84	-0.69	-1.18	-2.12	-2.94	-3.32
ClaPPR53	DYW	Cla007699	2.9	1.89	1.96	1.86	1.69	1.92	1.73	1.06	1.41	1.24
ClaPPR403	DYW	Cla007941	-2.06	-1.22	-4.06	-2.12	-2.74	0.06	-1.64	-2.84	-2.47	-1.79
ClaPPR97	DYW	Cla008170	1.7	1.14	-2.12	-1.18	-1.36	2.94	1.56	0.96	-0.6	-0.54
ClaPPR98	DYW	Cla008214	1.87	2.51	2.31	2.15	2.21	2.81	2.33	3.37	2.27	2.27
ClaPPR30	DYW	Cla008471	1.48	0.62	-0.71	0.57	0.64	1.83	0.77	-0.22	0.39	0.36
ClaPPR219	DYW	Cla009317	-0.09	-0.51	-2.32	-1.79	-1.29	1.46	-0.15	-0.62	-1.47	-1.56
ClaPPR120	DYW	Cla009581	3.35	3.58	3.23	3.14	2.88	3.36	3.42	3.1	3.2	3.25
ClaPPR42	DYW	Cla009620	2.18	2.13	0.7	-0.09	0.18	2.2	1.34	-0.06	0.56	0.91
ClaPPR44	DYW	Cla009717	-1.6	-1.12	-3.64	-2.64	-2.56	0.19	-1.22	-2	-2.74	-3.32
ClaPPR45	DYW	Cla009736	-2.25	-2.18	-4.64	-3.06	-3.64	-0.18	-2.06	-3.18	-3.06	-3.06
ClaPPR47	DYW	Cla009811	-0.23	-0.81	-3.32	-2.32	-1.94	0.6	-0.2	-1.64	-3.06	-2.74
ClaPPR207	DYW	Cla010140	2.11	2.8	-0.92	-0.47	-0.86	1.9	2.13	-0.1	-0.17	-0.12
ClaPPR206	DYW	Cla010154	-0.17	1.35	-2.12	-0.38	-2.25	0.61	0.29	-0.3	-1.84	-1.32
ClaPPR205	DYW	Cla010188	2.37	1.18	-1.94	-0.45	-0.32	2.66	1.42	0.58	0.45	0.86
ClaPPR343	DYW	Cla010324	2.92	2.96	3.4	3	1.99	2.53	2.75	2.28	2.8	3.5
ClaPPR221	DYW	Cla010542	0.07	0.08	-2.06	-1.47	-2.56	1.78	-0.45	-1.56	-2.84	-1.15
ClaPPR272	DYW	Cla010895	1.69	1.9	1.08	0.99	1.58	2.01	2.26	2.26	1.7	1.99
ClaPPR21	DYW	Cla011015	2.51	2.11	1.27	1.41	1.48	2.78	2.03	1.38	0.61	0.62
ClaPPR3	DYW	Cla011587	2.8	3.75	2.91	3.01	2.86	3.14	3.47	3.41	2.75	2.76
ClaPPR143	DYW	Cla012069	0.53	0.49	-0.76	-0.2	0.2	1.04	0.36	-0.43	-0.01	0.24
ClaPPR278	DYW	Cla012479	3.21	2.79	2.67	3.11	3.12	2.72	2.4	1.6	2.61	2.87
ClaPPR270	DYW	Cla012607	2.63	0.6	-2.06	-2.56	-2.06	2.82	0.88	-0.43	-1.56	-1.64
ClaPPR264	DYW	Cla012789	-0.25	0.39	-1.64	-0.56	-0.89	1.36	0.45	-1.03	-0.92	0.12
ClaPPR184	DYW	Cla013034	1.7	1.9	-0.09	-0.51	-0.94	2.15	1.28	0.76	-0.6	-1.25
ClaPPR187	DYW	Cla013154	1.71	1.2	0.07	0.81	0.34	2.88	1.38	0.79	0.85	1.2
ClaPPR291	DYW	Cla013685	2.79	1.79	0.68	1.79	1.64	2.05	1.62	0.72	-1.74	-1.29
ClaPPR31	DYW	Cla013988	-0.32	-0.15	-0.86	0.08	0.14	1.01	-0.01	-0.23	0.39	0.9
ClaPPR35	DYW	Cla014218	-0.89	-1.06	-3.32	-2.74	-2.47	0.51	-1.06	-1.51	-2.56	-2.74
ClaPPR260	DYW	Cla014568	1.96	1.23	-0.64	-0.27	0.04	2.72	2.1	1.03	-0.64	0.34
ClaPPR323	DYW	Cla014771	2.33	1.47	0.61	0.81	0.58	2.45	0.99	0.25	1.18	0.99
ClaPPR330	DYW	Cla014973	1.46	-0.36	-1.12	0.19	0.31	2.28	0.26	-0.6	-2.12	-0.23
ClaPPR316	DYW	Cla015341	0.45	0.51	-1.4	-1.36	-0.62	1.22	0.29	-0.62	-0.49	0.24
ClaPPR315	DYW	Cla015352	-0.81	-1.03	-2.12	-1.09	-0.25	0.28	-0.74	-0.58	-1.06	-0.51
ClaPPR314	DYW	Cla015400	4.01	2.15	1.68	2.5	2.69	3.58	2.74	2.97	2.89	2.6
ClaPPR313	DYW	Cla015438	4.68	5.19	5.38	5.26	5.62	4.73	5.53	5.41	5.19	4.94
ClaPPR55	DYW	Cla015679	1.88	1.17	-0.12	0.07	-0.1	2.41	1.34	0.62	0.24	0.77
ClaPPR56	DYW	Cla015690	0.32	1.14	-1.12	-0.79	-0.76	1.99	1.12	0.58	-0.76	-0.09
ClaPPR57	DYW	Cla015717	2.98	3.06	2.47	2.55	2.51	3.29	2.82	2.79	2.15	2.46
ClaPPR64	DYW	Cla016006	4.89	4.41	3.8	3.92	3.78	4.99	4.63	4.16	3.8	3.82
ClaPPR335	DYW	Cla016252	1.32	1.42	2.25	3.14	3.82	0.08	0.7	-1.84	2.91	1.79
ClaPPR390	DYW	Cla016895	2.03	1.49	1.16	1.46	1.25	2.17	1.25	0.61	0.92	1.55
ClaPPR362	DYW	Cla017201	0.11	-0.38	-1.94	-0.69	-0.86	1.31	0.25	-0.3	-0.94	-0.86
ClaPPR360	DYW	Cla017423	-0.2	-0.01	-2.47	-0.97	-1.15	0.65	0.19	-1.12	-1.94	-0.76
ClaPPR373	DYW	Cla017493	0.66	0.86	-1.56	-0.71	-0.43	2.16	0.92	0.28	-1.06	-0.86
ClaPPR374	DYW	Cla017502	0.93	1.29	-0.27	0.06	0.44	2.04	1.28	0.55	0.14	0
ClaPPR375	DYW	Cla017513	1.66	1.04	-2.12	-1.56	-1.84	3.37	1.22	-0.81	-1.64	-0.62
ClaPPR378	DYW	Cla017675	-0.71	-0.49	-2.12	-1.84	-1.89	0.43	-0.71	-1.43	-2.12	-1.74
ClaPPR384	DYW	Cla018024	-0.38	0.06	-0.6	0.16	1.16	0.71	-0.15	-0.45	-0.67	0.53
ClaPPR149	DYW	Cla018355	2.47	1.83	1.48	1.5	1.4	2.6	1.42	1.62	1.64	1.57
ClaPPR150	DYW	Cla018403	0.82	0.51	-2.06	-0.42	-0.64	1.48	0.44	-0.01	-0.64	-0.1
ClaPPR153	DYW	Cla018612	-0.25	-0.49	-2.64	-1.56	-1.64	1.18	-0.36	-1.06	-2.25	-1.36
ClaPPR237	DYW	Cla018933	0.82	0.58	-1.89	-1.51	-1.64	1.81	0.32	-0.36	-1.12	-0.74
ClaPPR238	DYW	Cla019027	-0.14	0.12	-2.12	-1.6	-1.64	1.58	-0.38	-0.89	-1.74	-1.22
ClaPPR240	DYW	Cla019083	0.62	0.08	-2.06	-0.92	-0.84	1.17	-0.34	-0.86	-0.92	-1.06
ClaPPR243	DYW	Cla019111	0.59	-0.38	-2.56	-1.22	-1.79	1.08	0.24	-0.3	-1.22	-1.09
ClaPPR246	DYW	Cla019233	0.77	0.65	-0.97	-1.09	-1.03	1.06	0.36	0.23	-0.6	-0.69
ClaPPR248	DYW	Cla019326	4.49	3.88	3.59	3.71	4.3	4.19	4.06	3.84	4.29	4.24
ClaPPR109	DYW	Cla019652	-0.81	-1.15	-2.06	-1.22	-0.74	0.15	-0.49	-0.97	-1.18	-0.51
ClaPPR79	DYW	Cla020068	2.18	2.01	2.58	2.39	2.2	1.46	1.77	1.74	1.78	1.62
ClaPPR199	DYW	Cla020537	0.71	2.24	0.5	0.03	-0.76	1.1	1.85	0.11	-0.86	-0.58
ClaPPR162	DYW	Cla021337	-0.36	-0.04	-2.25	-1.51	-1.43	0.9	-0.43	-1.4	-1.79	-0.84
ClaPPR164	DYW	Cla021349	-3.06	-2.84	-1.51	-0.97	0.49	-3.18	-3.06	-3.32	-1.56	0.77
ClaPPR167	DYW	Cla021486	1.41	0.51	-0.6	-0.38	-0.18	1.79	0.7	0.46	-0.49	-0.25
ClaPPR168	DYW	Cla021603	0.41	1.13	0.85	0.89	0.19	0.73	0.41	1.68	0.98	1.06
ClaPPR170	DYW	Cla021618	-0.79	-0.51	-2.74	-2.56	-1.4	0.64	-0.62	-1.56	-1.47	-1.25
ClaPPR293	DYW	Cla021882	2.85	2.31	2.28	2.8	2.94	2.87	2.47	1.75	2.15	2.51
ClaPPR302	DYW	Cla022174	2.49	3.02	2.47	2.99	2.15	2.92	3.35	3.51	3.61	3.34
ClaPPR305	DYW	Cla022318	-0.54	-0.07	-3.18	-2.18	-2.74	0.51	-0.22	-1.74	-2.47	-1.74
ClaPPR308	DYW	Cla022389	1.36	0.51	-1.18	-0.27	-0.86	2.45	0.62	0.06	-0.94	0.01
ClaPPR309	DYW	Cla022446	-0.49	-0.27	-3.47	-1.4	-1.79	0.85	-0.64	-1.47	-2.18	-1.64
ClaPPR310	DYW	Cla022462	3.22	2.83	1.37	2.83	2.31	4.58	4.65	4.75	2.24	2.35
ClaPPR409	DYW	Cla022893	2.73	2.33	1.46	1.94	2.26	2.98	2.6	2.21	1.75	1.99
ClaPPR410	DYW	Cla022899	2.92	2.66	1.45	2.04	2.32	3.2	2.78	2.13	1.83	2.1
ClaPPR415	DYW	Cla023100	0.06	0.21	-0.64	-0.84	-0.54	1.14	0.12	0.03	-0.97	-0.58
ClaPPR185	DYW	ClaPPR185	0.63	0.41	-0.3	0.19	0.14	1.41	0.37	-0.69	0.7	0.9
ClaPPR202	DYW	ClaPPR202	380	0.28	-0.04	-3.84	-1.51	-1.6	0.46	-0.71	-2	-3.32
ClaPPR231	DYW	ClaPPR231	110	-3.64	-4.06	-6.64	-6.6	-4.06	-1.25	-2.94	-3.18	-5.06
ClaPPR136	DYW	Cla008022	0.99	1.62	-0.97	-1.51	-1.94	1.58	0.29	-0.86	-1.69	-2.47
ClaPPR369	E+	Cla002894	-0.42	-0.47	-3.06	-2.32	-2.32	0.52	-0.42	-1.84	-2.74	-1.25
ClaPPR100	E+	Cla005056	3.28	2.75	1.09	1.73	1.94	4	2.7	2.62	1.97	1.91
ClaPPR398	E+	Cla006616	2.66	3.42	2.09	3.23	3.03	4.72	2.96	2.66	2.6	2.6
ClaPPR23	E+	Cla011037	0.72	0.23	-1.18	-0.94	-1.06	1.86	0.66	-0.1	-0.97	-1.12
ClaPPR292	E+	Cla013642	0.11	-0.22	-1.74	-1.69	-0.89	1.04	-0.3	-1.6	-1.79	-1.06
ClaPPR388	E+	Cla016950	0.78	0.58	-1.29	-0.58	0.23	1.59	0.78	0.55	-0.71	0
ClaPPR86	E+	Cla019893	1.68	1.26	-1.32	-0.38	0.11	2.04	1.18	0.5	-0.14	0.72
ClaPPR77	E+	Cla020128	1.42	0.57	-1.22	-0.84	-1.12	0.94	-0.92	-2.06	-2.47	-2.06
ClaPPR307	E+	Cla022387	0.63	0.5	-0.92	-0.22	-0.22	1.69	0.2	-0.4	-0.79	-0.01
ClaPPR62	E+	ClaPPR62	-0.34	-0.6	-3.06	-2.4	-2.25	0.46	-0.71	-2	-1.2	-2.18
ClaPPR312	E1	Cla000803	0.01	0.89	0.34	1.88	2.71	0.16	-0.81	-0.09	4.83	3.71
ClaPPR22	E1	Cla011036	0.99	0.25	-2.06	-0.32	-0.23	2.31	0.87	0.37	-1.36	0.38
ClaPPR113	E1	Cla019757	-0.49	0.43	-0.81	-0.84	-1.15	0.7	0.38	0.11	-0.71	-0.58
ClaPPR227	E2	Cla000200	0.29	0.34	-1.51	-1.22	-1.12	1.64	0.78	0.11	-1.36	-0.97
ClaPPR214	E2	Cla001241	0.48	0.41	-3.18	-0.76	-1.6	1.59	0.34	-0.79	-2.47	-1.06
ClaPPR139	E2	Cla001459	2.22	1.57	1.34	1.9	2.64	1.83	1.55	1.06	2.08	2.29
ClaPPR70	E2	Cla002118	-1.94	-1.89	-3.84	-2.84	-2.47	-0.2	-1.06	-2.12	-3.47	-3.64
ClaPPR115	E2	Cla002131	4.1	3.26	1.77	3.2	3.36	3.68	2.72	2.79	2.57	2.68
ClaPPR251	E2	Cla002748	1.67	0.94	-1.56	-0.76	-1.22	2.65	1.18	-0.27	-1.74	-0.89
ClaPPR116	E2	Cla002804	3.32	3.14	1.61	2.67	2.31	3.18	2.53	1.79	2.56	2.87
ClaPPR1	E2	Cla004908	2.6	1.65	1.1	1.22	1.35	2.86	1.66	1.55	1.58	1.45
ClaPPR141	E2	Cla005017	0.03	0.77	-1.25	-0.94	-0.67	1.41	0.04	-0.97	-0.89	-0.09
ClaPPR133	E2	Cla005154	2.62	1.66	0.64	1.48	1.58	2.51	1.7	0.73	1.34	1.17
ClaPPR131	E2	Cla005161	-2.12	-1.64	-3.84	-2.47	-3.64	-0.71	-2.56	-2.94	-3.84	-3.32
ClaPPR262	E2	Cla005391	-0.45	-0.84	-4.64	-2.32	-2.84	1	-1.36	-2.56	-2.94	-2.32
ClaPPR349	E2	Cla005546	0.34	1.1	-1.18	-0.97	-0.56	1.5	0.62	-0.07	-1.64	-0.76
ClaPPR354	E2	Cla005631	-1.22	-1.32	-2.94	-3.47	-2.32	0.32	-1.18	-2.18	-2.84	-3.06
ClaPPR249	E2	Cla005991	-2.32	-5.06	-4.64	-5.06	-6.64	-1.18	-3.32	-6.64	-5.06	-6.64
ClaPPR178	E2	Cla006215	-1.56	-1.03	-5.06	-4.64	-3.84	-0.03	-1.6	-1.79	-2.64	-5.06
ClaPPR177	E2	Cla006218	-1.03	-0.89	-3.84	-2.47	-2.84	0.44	-0.49	-2.06	-3.84	-2.56
ClaPPR175	E2	Cla006263	0.58	0.85	0.11	-0.23	-0.43	2.55	0.98	0.64	-0.86	-0.64
ClaPPR124	E2	Cla006291	-0.38	-0.67	-2.84	-2.4	-2.84	0.77	-1.29	-2.25	-4.64	-1.94
ClaPPR123	E2	Cla006298	4.44	3.78	2.67	2.98	3.51	4.46	3.84	3.48	3.52	3.27
ClaPPR140	E2	Cla006859	3.54	2.86	0.82	2.15	2.12	4.14	3.13	2.36	2.18	1.66
ClaPPR54	E2	Cla007654	-0.38	-0.67	-1.64	-1.64	-0.86	1.86	-0.32	-0.69	-2.12	-0.6
ClaPPR52	E2	Cla007731	-0.76	-0.43	-3.06	-2.06	-2.18	0.28	-0.34	-1.18	-2.84	-2.18
ClaPPR50	E2	Cla007805	-1.32	-2.25	-3.84	-3.18	-3.06	0.15	-2.4	-2.56	-3.47	-3.84
ClaPPR286	E2	Cla007971	0.15	-0.64	-2.56	-2.06	-1.25	1.41	-0.27	-0.4	-2.4	-2.06
ClaPPR28	E2	Cla008365	0.7	0.2	-0.97	-0.12	-0.36	1.2	0.16	-0.67	-0.47	-0.01
ClaPPR29	E2	Cla008388	0.15	0.01	-2.84	-2.12	-1.4	1.68	0.29	-0.54	-1.64	-1.43
ClaPPR96	E2	Cla008547	0.65	-0.14	-2.56	-2.32	-1.51	1.14	-0.15	-1.29	-1.06	-1.15
ClaPPR95	E2	Cla008571	-1.12	-1.4	-4.32	-3.32	-3.64	-0.27	-1.09	-2.47	-6.64	-2.94
ClaPPR94	E2	Cla008596	-0.81	-0.56	-2.84	-2.4	-3.47	0.24	-0.54	-0.69	-3.47	-3.64
ClaPPR351	E2	Cla008926	1.53	0.86	-1.64	-1.25	-0.86	1.5	0.79	0.76	-0.42	-0.71
ClaPPR216	E2	Cla009208	2.35	2.91	2.66	2.71	2.66	2.9	2.68	2.58	2.25	2.73
ClaPPR220	E2	Cla009368	3.91	3.23	1.66	2.35	2.11	4.05	3.29	3.06	2.29	2.45
ClaPPR43	E2	Cla009677	0.28	0.5	-1.43	-0.92	-0.92	2	0.15	-0.34	-1.89	-0.84
ClaPPR49	E2	Cla009902	0.82	1.07	-0.29	-0.14	0.21	2.04	1.39	0.14	-0.12	0.53
ClaPPR342	E2	Cla010318	-0.09	-0.15	-3.32	-1.64	-1.94	1.63	0.52	-0.56	-1.74	-1.64
ClaPPR274	E2	Cla010779	0.14	0.48	-2.12	-2.18	-2.25	1.82	0.64	-0.36	-2.84	-1.84
ClaPPR126	E2	Cla011121	1.21	1.14	-0.49	0.18	-0.2	2.4	1.49	0.96	-0.07	0.68
ClaPPR127	E2	Cla011294	1.24	0.32	-1.56	-0.54	-0.54	2.98	0.62	-0.3	-1.22	-0.54
ClaPPR128	E2	Cla011296	-1.32	-1.84	-4.64	-4.06	-6.64	-0.4	-1.56	-2.84	-5.64	-5.06
ClaPPR2	E2	Cla011532	0.12	-0.12	-4.06	-2.74	-2.32	1.24	0.12	-1	-1.56	-1.56
ClaPPR4	E2	Cla011592	1.67	1.46	-2	-1.47	-1.43	3.09	1.61	0.4	-1.51	-1.15
ClaPPR142	E2	Cla012145	-0.69	-0.86	-2.74	-1.79	-2	0.85	-0.64	-1.51	-2.84	-2.56
ClaPPR232	E2	Cla012251	-1.94	-2	-3.32	-3.47	-3.06	-0.03	-1.6	-2.74	-3.18	-2.56
ClaPPR230	E2	Cla012286	-1.79	-1.56	-4.06	-4.64	-3.84	-0.18	-1.15	-1.6	-4.06	-3.18
ClaPPR229	E2	Cla012307	-0.18	-0.69	-2.64	-2.06	-2.25	1.01	-0.47	-1.4	-2.94	-0.97
ClaPPR282	E2	Cla012372	0.18	0.49	-2.06	-0.89	-0.54	1.48	0.77	-0.38	-1.15	-0.79
ClaPPR281	E2	Cla012442	2.49	2.02	0.95	1.97	2.14	3.05	2.29	2.58	1.49	1.6
ClaPPR271	E2	Cla012584	-0.15	-0.84	0.32	0.5	1.13	0.94	-0.76	-0.15	-0.1	1.18
ClaPPR269	E2	Cla012610	-3.18	-3.06	-4.32	-3.47	-4.06	-1.69	-3.64	-4.32	-5.06	-3.84
ClaPPR337	E2	Cla012852	1.49	3.24	2.49	1.69	1.39	1.83	1.91	1.41	0.97	1.86
ClaPPR340	E2	Cla013005	1.61	1.08	-1.03	0.29	0.06	2.01	1.05	0.32	0.37	0.23
ClaPPR92	E2	Cla013325	-0.84	-1.25	-4.06	-2.06	-3.84	-0.4	-0.92	-2.12	-2.84	-2.12
ClaPPR89	E2	Cla013592	0.07	0.55	-1.6	-0.74	-0.49	1.14	0.14	-0.36	-1.89	-0.69
ClaPPR290	E2	Cla013876	1.23	0.34	-2.06	-2.18	-1.89	2.3	0.25	-1.32	-1.74	-1.15
ClaPPR37	E2	Cla014308	2.25	2.38	1.85	1.96	1.74	2.84	2.59	2.3	1.97	2.27
ClaPPR39	E2	Cla014379	1.55	0.62	-0.89	-0.56	-1.15	1.55	1.01	0.4	-0.92	-1.32
ClaPPR40	E2	Cla014398	4.13	0.93	0.7	1.03	1.68	2.04	1.27	1.04	1.49	1.1
ClaPPR259	E2	Cla014577	-0.64	-0.32	-2.74	-2.12	-2.64	0.64	-0.22	-1.09	-1.94	-1.51
ClaPPR320	E2	Cla014673	-1.15	-0.42	-3.06	-1.64	-2.25	0	-0.56	-1.64	-2.84	-1.64
ClaPPR321	E2	Cla014717	0.72	1.32	-1.09	-0.58	-0.54	1.93	0.9	0.52	-0.6	-0.27
ClaPPR59	E2	Cla015802	2.48	2.8	0.99	1.27	1.29	3.51	2.92	2.04	0.96	1.77
ClaPPR60	E2	Cla015952	-1.09	-0.56	-3.32	-2.94	-1.94	-0.56	-0.62	-1.56	-2.32	-2
ClaPPR395	E2	Cla016618	-1.43	-1.36	-3.47	-1.94	-5.64	-0.09	-1.29	-2.32	-3.18	-2.25
ClaPPR389	E2	Cla016904	1.29	0.96	0.32	1.84	1.9	1.25	0.68	0.49	1.37	1.29
ClaPPR366	E2	Cla017005	1.85	1.02	-0.45	-0.64	-0.32	2.58	1.56	0.68	-0.4	-0.15
ClaPPR365	E2	Cla017128	-2.06	-2.12	-3.84	-4.32	-2.94	-1.03	-1.64	-3.32	-4.06	-3.47
ClaPPR372	E2	Cla017474	1.23	1	0.68	1.14	2.48	2.06	0.45	1.1	1.01	1.87
ClaPPR379	E2	Cla017761	4.07	3.6	3.01	3.39	3.4	4.16	3.63	3.68	3.59	3.43
ClaPPR381	E2	Cla017835	0.28	0.95	-0.89	-0.76	-0.49	1.27	0.08	-0.25	-0.69	-0.3
ClaPPR383	E2	Cla017860	-0.23	-0.3	-2.32	-1.29	-1.94	1	-0.01	-1.74	-2.18	-1.47
ClaPPR386	E2	Cla018044	0.25	0.25	-0.1	0.29	0.76	1.44	0.59	-0.38	-0.27	0.39
ClaPPR146	E2	Cla018238	-0.89	-0.3	-3.32	-1.94	-1.6	0.32	-0.23	-1.03	-2.94	-1.6
ClaPPR147	E2	Cla018256	-0.07	-0.6	-1.74	-0.89	-0.51	0.98	0.11	-0.1	-1	0.21
ClaPPR151	E2	Cla018421	1.57	1.37	-0.64	-0.3	-0.86	2.25	0.77	-0.74	-0.86	-0.71
ClaPPR152	E2	Cla018593	-0.64	-0.27	-3.06	-1.74	-1.84	1.33	-0.14	-0.86	-2.18	-1.12
ClaPPR242	E2	Cla019101	-0.54	0.04	-1.74	-1.6	-1.79	0.76	0.23	-0.81	-1.74	-0.34
ClaPPR245	E2	Cla019222	3.63	3.79	3.54	3.57	3.54	3.89	3.79	3.78	3.73	4
ClaPPR108	E2	Cla019562	-2.25	-1.06	-4.64	-4.06	-3.84	-1.4	-1.84	-2.94	-5.06	-4.64
ClaPPR110	E2	Cla019682	3.92	3.33	2.01	2.92	3	3.92	3.07	2.49	2.74	3.25
ClaPPR88	E2	Cla019808	-0.58	0.07	-2.32	-0.69	-1.03	0.46	-0.09	-0.64	-1.03	-0.69
ClaPPR87	E2	Cla019877	1.1	0.43	-0.22	-0.45	-0.4	1.82	1.08	0.43	-0.47	-0.71
ClaPPR85	E2	Cla019957	-1.89	-2.84	-3.06	-3.18	-2.47	-0.4	-1.51	-1.89	-2.25	-1.89
ClaPPR81	E2	Cla020049	-1.6	-2.06	-3.64	-3.18	-3.64	-0.06	-1.15	-3.06	-3.64	-2.74
ClaPPR74	E2	Cla020177	-1.94	-1.22	-3.84	-2.25	-2.74	-1.09	-2.06	-2.84	-4.32	-3.32
ClaPPR73	E2	Cla020183	-0.76	-1.25	-3.32	-2.18	-3.32	0.08	-1.22	-1.94	-3.64	-2.64
ClaPPR201	E2	Cla020454	1.33	1.32	0.73	0.81	1.18	1.33	1.14	1.17	1.06	0.99
ClaPPR159	E2	Cla021248	2.93	2.85	1.23	2.49	2.82	3.3	2.72	2.2	2.3	2.2
ClaPPR161	E2	Cla021313	1.75	1.6	0.37	0.58	0.24	2.36	1.43	1.58	0.93	1.25
ClaPPR166	E2	Cla021483	0.46	0.77	0.06	-1.4	-1.15	1.81	0.06	-0.79	-1.09	-0.36
ClaPPR171	E2	Cla021623	2.53	2.61	1.96	2.65	2.56	2.55	2.21	1.66	2.61	3.29
ClaPPR306	E2	Cla022374	-1.36	-1.12	-3.64	-2.64	-2.32	-0.51	-1.09	-1.94	-4.64	-2.47
ClaPPR407	E2	Cla022800	0.9	1.11	-1.22	-0.45	-0.01	2.12	0.98	0.28	-0.92	-0.06
ClaPPR419	E2	Cla023259	-1.18	-1.15	-2.56	-1.51	-1.36	-0.49	-1.09	-2.18	-2.06	-2.47
ClaPPR224	E2	ClaPPR224	-2	-6.6	-3.8	-3.4	-1	0.19	-2.38	-6.6	-6.64	-1
ClaPPR296	E2	ClaPPR296	1.06	0.6	-1.15	-13.4	-1.32	1.84	0.99	-0.14	-1.47	-0.49
ClaPPR393	E2	ClaPPR393	-1.32	-1.18	-4.06	-2.06	-3.64	-0.29	-0.64	-4.64	-6.47	-2.84
ClaPPR174	P	Cla000052	3.05	2.92	0.6	2.6	2	3.6	2.52	1.18	2.42	2.42
ClaPPR26	P	Cla000266	4.05	4.56	4.12	4.22	4.33	4.29	4.7	4.96	5.08	4.96
ClaPPR204	P	Cla000389	2.64	2.33	1.62	2.02	1.89	2.4	2.13	2.11	2.08	2.06
ClaPPR355	P	Cla001147	4.98	4.6	4.03	4.21	4.32	4.91	4.65	4.02	4.29	4.43
ClaPPR41	P	Cla001330	1.44	1.61	0.43	-0.27	0.25	2.33	1.94	0.06	0.24	0.39
ClaPPR69	P	Cla001398	-0.42	-0.6	-0.84	-0.34	-0.74	0.16	-0.56	-1.29	-1.03	-1.03
ClaPPR192	P	Cla001709	3.08	2.97	2.72	3.18	3.52	3.81	3.05	3.06	3.16	3.19
ClaPPR72	P	Cla001730	3.32	2.95	2.92	2.53	2.5	2.8	2.62	2.53	2.43	2.07
ClaPPR228	P	Cla002019	3.77	3.32	3.31	3.6	3.89	3.48	3.28	3.31	3.4	3.65
ClaPPR258	P	Cla002193	1.36	1.48	0.52	0.45	0.39	2.03	1.51	0.67	0.66	1.08
ClaPPR254	P	Cla002247	1.35	0.84	-3.06	-1.12	-0.64	1.38	0.25	-1.32	-0.94	-0.43
ClaPPR255	P	Cla002278	1.57	0.73	-1.25	-1.32	-0.58	2.64	1.27	0.42	-0.09	-0.54
ClaPPR256	P	Cla002279	3.52	3.52	3.41	3.3	3.27	3.45	3.58	3.61	2.9	3.18
ClaPPR5	P	Cla002340	0.38	-0.09	-0.58	0.03	0.23	1.37	0.28	0.23	-0.62	-0.14
ClaPPR102	P	Cla002575	2.6	2.07	1.8	2.65	2.42	2.39	1.77	1.63	2.34	2.44
ClaPPR103	P	Cla002654	4.14	4.4	4.47	4.45	4.07	3.98	4.67	4.69	4.38	4.22
ClaPPR119	P	Cla002666	4.17	3.38	2.46	3.68	3.13	3.74	2.71	1.9	3.39	3.49
ClaPPR252	P	Cla002729	4.01	3.84	3.09	3.11	2.97	4.03	3.69	3.4	4.03	3.88
ClaPPR371	P	Cla002870	4.13	4.24	3.58	3.76	3.91	4.74	4.31	3.86	3.61	3.73
ClaPPR370	P	Cla002872	5.4	5.18	4.46	4.95	5.01	5.46	5.13	4.91	4.58	4.83
ClaPPR368	P	Cla002921	2.86	2.06	0.91	1.73	1.67	2.76	1.89	1.24	1.91	2.21
ClaPPR346	P	Cla003310	3.27	3.15	2.53	3.32	2.55	2.83	2.4	1.56	2.7	2.94
ClaPPR118	P	Cla003500	3.09	3.22	2.35	2.46	2.57	3.31	3.48	3.36	3.33	3.16
ClaPPR117	P	Cla003502	2.47	0.82	-2	-2.25	-2.18	1.83	1.43	0.37	0.08	-3.18
ClaPPR225	P	Cla003767	3.44	2.91	2.26	2.87	2.79	2.89	2.63	2.17	2.79	2.83
ClaPPR6	P	Cla003917	4.42	3.92	3.66	3.78	4.19	4.76	4.17	3.85	4.17	3.94
ClaPPR190	P	Cla004050	3.79	3.06	2.57	3.2	3.11	3.52	2.98	2.64	3.13	3.23
ClaPPR402	P	Cla004149	4.41	4.69	4.46	4.23	4.1	4.8	4.82	4.73	4.52	4.53
ClaPPR183	P	Cla004254	4.65	4.36	4.09	4.46	4.51	4.95	4.51	4.77	4.73	4.75
ClaPPR16	P	Cla004611	-3.64	-4.64	#NUM!	#NUM!	#NUM!	-2.56	-5.64	-6.64	#NUM!	#NUM!
ClaPPR15	P	Cla004616	1.12	1.01	-0.92	0.06	-0.23	1.94	1.06	0.19	-0.36	-0.4
ClaPPR345	P	Cla004724	3.28	3.08	1.83	1.8	1.59	3.15	2.84	2.43	1.85	2.1
ClaPPR99	P	Cla005049	2	2.55	1.99	2.51	2.56	2.21	2.53	1.53	2.15	3.17
ClaPPR129	P	Cla005254	2.85	2.24	1.64	0.76	1.1	2.38	2.31	2.03	0.99	1.32
ClaPPR356	P	Cla005351	2.25	1.75	1.04	0.7	0.97	2.71	1.97	1.58	0.68	0.96
ClaPPR263	P	Cla005467	3.57	3.64	1.85	3.09	2.57	4.1	3.33	1.99	3.42	3.28
ClaPPR348	P	Cla005585	2.65	2.32	2.06	2.24	2.78	2.67	1.98	1.97	2.03	1.96
ClaPPR405	P	Cla005781	1.6	1.1	1.18	1.25	1.14	2.41	1.45	1.34	1.11	2.16
ClaPPR7	P	Cla005838	2.65	1.39	0.1	-0.17	1.55	3.02	1.68	0.82	0.92	0.11
ClaPPR8	P	Cla005843	2.45	2.4	0.96	1.99	1.53	2.97	1.88	1.12	1.46	1.88
ClaPPR10	P	Cla005899	2.58	3.41	3.12	2.92	2.8	3.01	3.17	2.87	2.54	2.91
ClaPPR180	P	Cla006179	3.6	3.77	3.38	3.58	3.68	3.47	3.64	3.83	3.6	3.79
ClaPPR176	P	Cla006246	3.23	2.8	2.12	2.53	2.46	3.18	2.58	2.16	2.42	2.31
ClaPPR213	P	Cla006732	3.18	2.51	2	2.24	1.87	3.48	3.01	2.68	2.19	2.1
ClaPPR212	P	Cla006744	0.95	0.9	-1.51	-1.25	-0.94	1.55	0.56	0.59	-1.18	-1.56
ClaPPR67	P	Cla006794	3.72	3.31	2.07	2.65	2.21	4	2.82	1.85	2.52	2.42
ClaPPR66	P	Cla006809	3.11	2.81	2.44	2.59	2.82	2.55	2.5	2.13	2.78	3.08
ClaPPR211	P	Cla007047	3.75	3.32	3.02	3.44	3.29	4.15	3.39	2.89	3.08	3.76
ClaPPR285	P	Cla007207	1.39	1.12	0.6	1.31	0.88	1.85	1.05	0.45	0.81	1.12
ClaPPR257	P	Cla007287	1.73	1	-0.94	-0.09	-0.6	1.87	1.21	-0.38	-0.42	-0.86
ClaPPR122	P	Cla007352	1.6	1.58	0.29	1.5	0.94	2.27	1.86	1.37	1.11	1.5
ClaPPR193	P	Cla007423	2.19	1.99	0.7	0.8	1.46	2.84	2.47	1.77	0.98	1.12
ClaPPR51	P	Cla007738	3.39	3.49	2.49	2.89	2.89	3.66	3.35	3.17	2.74	3.1
ClaPPR135	P	Cla008040	2.68	2.08	1.39	1.98	2.17	2.75	2.12	1.39	2.04	1.77
ClaPPR27	P	Cla008319	2.81	2.78	3	3.18	3.12	2.69	2.41	2.29	3.42	3.69
ClaPPR352	P	Cla008788	3.96	3.19	1.7	2.46	2.61	3.71	3.14	3.52	3.32	2.8
ClaPPR17	P	Cla009037	1.67	1.41	0.66	1.14	0.93	1.28	0.91	1.28	0.83	1.47
ClaPPR11	P	Cla009086	4.79	4.09	3.98	4.3	4.17	4.41	4.2	4.27	4.3	4.65
ClaPPR12	P	Cla009097	4.39	3.54	3.33	3.56	3.44	4.03	3.61	3.49	3.53	3.87
ClaPPR13	P	Cla009163	1.4	1.59	1.28	1.96	1.91	1.57	1.52	1.65	1.74	1.99
ClaPPR14	P	Cla009164	3.38	3.41	2.68	3.16	3.09	3.35	2.94	2.74	3.2	3.3
ClaPPR217	P	Cla009210	2.6	2.18	1.06	1.12	1.14	3.28	2.68	2.49	2.45	2.26
ClaPPR218	P	Cla009230	1.99	1.85	0.26	0.89	0.49	2.36	1.3	0.56	1.26	1.42
ClaPPR46	P	Cla009797	2.72	2.59	1.29	1.84	1.82	2.81	2.62	2.59	2.01	2.12
ClaPPR48	P	Cla009893	3.89	3.15	1.95	2.83	2.09	3.75	2.85	1.8	2.88	2.82
ClaPPR210	P	Cla009989	3.26	2.69	-0.04	1.18	0.93	3.41	3	2.69	1.54	0.39
ClaPPR209	P	Cla010029	2	1.89	0.65	1.63	1.6	2.49	1.94	1.41	1.45	1.69
ClaPPR208	P	Cla010059	4.63	4.59	4.43	4.48	4.37	4.85	4.76	4.67	4.22	4.82
ClaPPR341	P	Cla010303	3.18	2.79	2.7	2.91	2.7	3.18	2.78	2.81	2.85	3.21
ClaPPR344	P	Cla010427	3.23	2.91	2.78	3.01	3.05	2.6	2.71	2.58	2.83	3.26
ClaPPR68	P	Cla010462	0.73	0.54	-1.18	0.06	0.01	1.59	0.16	-0.18	-0.32	0.48
ClaPPR222	P	Cla010565	3.57	4.72	3.44	3.63	3.01	3.49	3.41	3.03	2.96	3.51
ClaPPR223	P	Cla010649	4.26	3.91	3.54	3.04	3.82	3.83	4.17	2.57	4.23	3.26
ClaPPR276	P	Cla010681	3.31	2.87	2.45	2.67	2.67	3.29	2.86	2.65	2.6	2.51
ClaPPR275	P	Cla010688	3.01	2.54	0.84	1.24	1.91	2.52	2.25	1.99	2.3	1.94
ClaPPR273	P	Cla010857	1.14	0.42	-1.51	-1.4	-1.22	1.77	0.2	-0.43	-0.97	-0.89
ClaPPR18	P	Cla010975	2.1	1.8	-0.89	0.58	0.46	2.68	2.11	2.34	1.58	2.06
ClaPPR19	P	Cla011013	3.26	3.96	2.58	2.83	2.4	3.3	2.95	2.85	2.5	2.83
ClaPPR20	P	Cla011014	2.9	3.7	2.83	2.95	2.65	2.67	2.94	3.12	2.72	2.61
ClaPPR137	P	Cla011676	6.87	3.82	2.45	2.05	3.01	4.03	4.42	3.34	4.05	2.21
ClaPPR357	P	Cla011782	0.34	0.48	-2.47	-0.69	-0.58	2.09	0.89	0.67	-0.15	-0.04
ClaPPR358	P	Cla011827	2.93	3.11	2.78	2.81	2.95	3.32	3.22	2.85	3.14	2.98
ClaPPR400	P	Cla011919	1.26	0.58	-1.6	-1.4	-0.86	2.52	1.26	0.82	-0.94	-0.45
ClaPPR283	P	Cla012353	2.16	2.57	2.16	2.26	2.59	2.13	2.23	2.35	2.58	2.65
ClaPPR277	P	Cla012509	3.05	3.34	3.07	3.56	3.64	3.6	3.37	3.46	3.61	3.73
ClaPPR268	P	Cla012681	3.28	2.94	2.18	2.21	2.18	3.26	2.82	2.85	2.31	2.48
ClaPPR267	P	Cla012704	2.51	2.14	1.46	2.06	2.04	3.13	2.09	1.58	1.54	1.66
ClaPPR266	P	Cla012705	1.79	0.49	-1.32	-0.25	-0.58	2.55	0.53	-0.42	-0.15	-0.58
ClaPPR265	P	Cla012706	2.74	2.4	1.82	3.12	2.78	3.58	2.67	2.95	2.7	2.68
ClaPPR338	P	Cla012900	4.09	3.92	3.9	3.91	3.81	3.13	3.61	3.37	3.6	3.82
ClaPPR339	P	Cla012934	3.79	3.43	3.08	3.15	3.08	3.88	3.62	3.71	3.2	3.07
ClaPPR186	P	Cla013136	0.51	0.6	-0.49	-0.69	-1.36	1.06	0.89	-0.01	-0.58	-0.84
ClaPPR93	P	Cla013310	1.37	0.79	-0.34	0.37	-0.01	1.88	1.08	1.06	0.62	0.12
ClaPPR91	P	Cla013397	2.24	2.25	1.11	1.51	0.94	2.24	1.44	1.18	1.65	1.36
ClaPPR287	P	Cla013910	2.52	2.11	0.93	0.92	1	2.56	2.13	1.93	1.43	1.11
ClaPPR32	P	Cla014032	2.73	2.5	2.94	3.02	2.8	1.94	2.18	2.8	2.98	2.48
ClaPPR33	P	Cla014054	0.97	0.95	-0.89	-0.17	-0.01	1.33	1.41	0.6	-0.64	0.43
ClaPPR34	P	Cla014178	1.39	1.53	1.29	0.59	-0.18	1.74	1.01	1.79	1.06	0.97
ClaPPR36	P	Cla014276	0.84	0.52	-2	-0.69	-0.15	1.45	0.88	-0.06	-0.56	-0.17
ClaPPR38	P	Cla014337	3.03	3.22	2.75	2.66	2.89	3.43	3.3	2.75	3.24	3.42
ClaPPR261	P	Cla014532	3.75	3.7	3.55	3.49	3.63	3.73	3.67	3.67	3.38	3.34
ClaPPR322	P	Cla014757	1.34	1.71	1.22	1.1	1.32	2.14	1.6	1.37	1.01	1.29
ClaPPR324	P	Cla014782	1.13	0.77	-0.1	0.23	0.33	1.94	1.28	0.46	0.19	0.53
ClaPPR325	P	Cla014865	5.05	5.46	5.08	5.07	5.11	4.91	5.47	5.05	5.25	5.1
ClaPPR326	P	Cla014883	3.91	3.27	3.09	3.23	3.1	3.85	3.56	3.5	3.29	3.34
ClaPPR327	P	Cla014884	#NUM!	-4.64	-4.64	#NUM!	-4.64	0.19	-3.18	#NUM!	#NUM!	#NUM!
ClaPPR328	P	Cla014951	2.31	1.81	0.7	1.99	2.6	2.82	2.24	1.82	1.89	1.84
ClaPPR329	P	Cla014969	2.49	2.33	2.49	2.11	2.2	2.66	2.42	2.52	2.14	1.96
ClaPPR319	P	Cla015151	4.47	3.96	3.03	3.48	3.56	4.11	3.89	4.14	4.88	4.46
ClaPPR318	P	Cla015261	3.82	3.71	3.14	3.43	3.65	3.46	3.5	3.12	3.55	3.73
ClaPPR317	P	Cla015319	-0.92	-0.84	-2.18	-2.25	-1.89	0.49	-0.54	-1.29	-3.32	-2.84
ClaPPR58	P	Cla015749	1.66	2.46	1.01	1.42	1.57	2.54	2.31	1.46	0.93	1.45
ClaPPR61	P	Cla015975	2.5	2.2	1.49	1.83	1.75	2.82	2.54	1.81	1.63	1.75
ClaPPR63	P	Cla015997	0.66	0.54	-0.3	0.25	-0.01	1.41	0.38	0.34	-0.51	-0.36
ClaPPR65	P	Cla016080	3.76	3.13	2.56	2.68	3.07	3.56	3.27	3.01	3.23	2.98
ClaPPR336	P	Cla016119	1.8	1.51	1.41	0.99	1.29	1.86	1.9	1.77	1.61	1.65
ClaPPR334	P	Cla016258	2.09	2.07	1.31	1.94	1.96	2.46	1.96	1.97	1.74	2.04
ClaPPR333	P	Cla016334	1.25	0.58	0.08	0.77	0.34	1.08	0.04	-0.12	-0.07	0.63
ClaPPR332	P	Cla016375	2.74	2.66	2.33	2.66	2.6	2.58	2.52	2.01	2.22	2.81
ClaPPR331	P	Cla016381	3.43	3.39	2.65	3.22	3.33	3.49	3.25	2.98	3.19	2.98
ClaPPR397	P	Cla016487	4.02	3.7	2.99	2.88	2.71	4.32	4.01	3.56	2.81	2.75
ClaPPR396	P	Cla016494	0.97	0.03	-2.74	-2.74	-2.56	1.74	0.73	0.41	-0.71	-0.62
ClaPPR394	P	Cla016643	-1.32	-3.18	-5.06	-5.06	-4.64	-0.49	-1.64	-3.64	-3.47	-3.84
ClaPPR392	P	Cla016862	3.13	3.72	2.9	3.22	2.84	3.42	3.25	2.68	2.83	3.29
ClaPPR391	P	Cla016883	2	2.74	1.63	2.1	1.46	1.72	2.51	2.35	1.62	1.3
ClaPPR367	P	Cla016978	2.51	2.91	1.46	1.87	2.22	3.68	3.24	2.89	2.01	2.04
ClaPPR364	P	Cla017138	5.08	5.36	4.91	5.34	5.54	5.57	5.32	5.17	5.04	5.28
ClaPPR363	P	Cla017159	2.58	1.63	1.56	1.94	2	1.86	1.94	2.24	2.1	2.61
ClaPPR361	P	Cla017335	2.71	2.59	1.57	1.53	1.31	3.05	2.57	1.9	1.6	1.45
ClaPPR376	P	Cla017601	0.64	0.58	-0.49	0.23	-0.09	0.7	0.45	-0.12	-0.29	0.46
ClaPPR377	P	Cla017602	2.4	2.44	2.26	3.13	2.82	2.25	1.91	2.24	2.62	2.76
ClaPPR380	P	Cla017810	1.78	1.32	0.63	0.6	0.53	1.84	1.21	1.14	0.7	0.9
ClaPPR382	P	Cla017845	3.85	3.16	3.25	3.2	3.39	3.39	3.24	2.99	3.52	3.55
ClaPPR385	P	Cla018033	3.31	3.43	2.97	2.58	2.3	2.63	2.74	2.79	2.71	2.63
ClaPPR387	P	Cla018050	2.3	1.46	1.31	0.69	0.24	1.64	0.84	0.68	0.58	0.24
ClaPPR144	P	Cla018124	0.93	0.26	-1.89	-1.36	-1.6	1.35	0.41	-0.94	-2.74	-1.03
ClaPPR145	P	Cla018228	2.86	1.8	0.97	1.33	1.2	2.77	2.23	2.08	2.03	1.56
ClaPPR148	P	Cla018265	2.66	0.77	-0.36	0.84	0.82	2.3	1.41	1.58	1.88	0.42
ClaPPR154	P	Cla018616	0.68	0.19	-0.74	-0.17	0.37	0.94	0.69	0.32	0.28	0.3
ClaPPR233	P	Cla018692	3.2	2.82	1.86	2.64	2.36	3.08	2.37	1.51	2.58	2.5
ClaPPR234	P	Cla018752	2.27	2.47	2.43	2.92	2.57	2.49	2.27	2.31	2.72	3.05
ClaPPR235	P	Cla018776	4.12	4.17	4.46	4.19	4.06	4.39	4.41	4.38	3.8	4.21
ClaPPR236	P	Cla018928	-0.6	-0.56	-2.84	-1.74	-1.64	0.44	-0.6	-0.86	-2.47	-1.64
ClaPPR239	P	Cla019045	4.4	4.63	4.17	4.11	4.03	5.12	4.7	4.75	4.17	4.22
ClaPPR241	P	Cla019096	-0.69	0.54	-1.32	-2.64	-1.6	0.32	-0.51	-1.12	-1.89	-2.56
ClaPPR244	P	ClaPPR244	3.73	3.38	2.06	1.49	0.97	3.61	2.95	2.07	2.03	2
ClaPPR247	P	Cla019234	0.5	1.67	-0.23	-0.2	0.15	2.52	2.26	1.92	2.22	2.38
ClaPPR104	P	Cla019381	1.87	0.69	0.2	0.4	0.86	1.54	1.17	0.79	0.2	0.06
ClaPPR105	P	Cla019393	5.58	5.43	5.09	5.3	5.4	5.64	5.51	5.29	5.14	5.27
ClaPPR106	P	Cla019499	4	4.13	3.11	3.22	3.89	4.71	4.17	3.92	3.32	3.35
ClaPPR107	P	Cla019500	4.48	4.23	3.66	3.7	3.53	4.67	4.39	4.5	4.15	3.74
ClaPPR111	P	Cla019695	2.25	0.96	1.58	1.28	1.88	1.54	1.3	0.93	1.51	1.33
ClaPPR112	P	Cla019720	1.96	1.26	0.44	1.09	0.81	2.13	1.5	0.43	1.06	1.09
ClaPPR114	P	Cla019763	2.22	1.82	1.58	1.65	1.25	2.51	2.26	1.98	1.49	0.82
ClaPPR84	P	Cla019966	2.85	2.47	2.21	2.61	2.51	2.72	2.22	2.34	2.29	2.28
ClaPPR83	P	Cla019971	2.45	2.19	2.38	2.04	1.86	3.55	2.33	3.24	2.3	2
ClaPPR82	P	Cla019997	2.4	2.88	2.63	2.41	2.13	2.42	2.68	2.44	2.24	2.2
ClaPPR80	P	Cla020060	1.91	1.74	0.46	0.67	0.07	2.93	1.77	0.99	1.04	1.35
ClaPPR78	P	Cla020075	3.67	3.44	3.42	3.49	3.26	3.68	3.37	2.72	2.93	3.29
ClaPPR76	P	Cla020129	3.77	3.28	2.41	3.1	2.93	3.24	3.2	2.55	3.04	3.03
ClaPPR75	P	Cla020137	1.82	2.13	1.52	1.68	1.74	2.82	2.03	1.36	2.13	2.82
ClaPPR203	P	Cla020323	3.7	3.12	2.56	2.99	3.04	4.07	3.12	2.52	3.33	2.92
ClaPPR200	P	Cla020483	3.2	2.82	2.54	3.02	3.18	3.09	3	2.74	3.09	3.24
ClaPPR198	P	Cla020739	2.27	1.87	0.87	1.41	1.44	2.32	2.04	1.44	1.51	1.42
ClaPPR197	P	Cla020905	2.02	0.63	3.18	2.05	2.18	1.95	1.03	0.01	0.06	-0.49
ClaPPR196	P	Cla020948	3.96	3.71	3	3.8	3.64	4.22	3.51	2.85	3.57	3.92
ClaPPR195	P	Cla021037	3.11	1.8	2.13	3.07	3.07	2.5	1.89	2.36	2.62	2.47
ClaPPR155	P	Cla021098	2.99	2.94	0.85	2.24	1.78	3.53	2.77	1.9	2.42	2.59
ClaPPR156	P	Cla021114	2.28	2.43	2.12	2.5	2.5	2.83	2.63	2.53	2.19	2.37
ClaPPR157	P	Cla021194	3.27	3.08	2.2	2.51	2.3	3.48	2.86	2.23	2.18	2.59
ClaPPR160	P	Cla021304	4.01	3.69	3.02	3.49	3.66	4.08	3.18	3.18	3.51	3.91
ClaPPR163	P	Cla021342	3.63	3.84	3.22	3.27	3.26	3.42	3.69	3.93	4.09	3.77
ClaPPR165	P	Cla021380	1.96	2.05	1.12	1.23	1.36	2.49	1.96	1.51	1.3	1.63
ClaPPR169	P	Cla021605	3.8	2.77	1.18	0.41	0.86	3.68	2.63	2.35	0.84	1.01
ClaPPR172	P	Cla021744	2.56	2.06	1.09	1.62	1.09	2.88	2.13	1.52	1.2	1.37
ClaPPR173	P	Cla021774	-0.58	-0.04	-0.43	-0.69	0.07	0	-0.17	-0.29	0.29	-0.47
ClaPPR294	P	Cla021928	1.59	1.79	0.99	1.59	1.26	1.54	0.96	0.53	0.85	1.03
ClaPPR295	P	Cla021941	3.44	3.08	2.4	2.85	3.15	3.21	3.24	2.92	3.2	3.14
ClaPPR297	P	Cla022020	0.68	1.45	-0.36	-0.25	-0.45	1.51	1.49	1.07	1.7	2.34
ClaPPR298	P	Cla022024	4.48	4.43	3.9	3.96	3.92	4.95	4.56	4.44	3.97	4.14
ClaPPR300	P	Cla022127	2.49	2.43	1.55	1.66	1.37	2.53	2.56	2.8	2.53	2.1
ClaPPR301	P	Cla022172	2.94	2.6	2.16	2.53	2.91	2.81	2.61	2.57	3.43	3.02
ClaPPR303	P	Cla022268	3.65	3.74	3.04	3.85	3.94	3.33	3.59	3.73	4.75	4.22
ClaPPR304	P	Cla022279	1.6	0.68	0	0.55	0.55	1.51	0.75	0.39	0.55	0.44
ClaPPR311	P	Cla022479	4.4	4.1	3.77	4.13	4.12	4.61	4.43	3.98	4.05	4.16
ClaPPR406	P	Cla022787	1.66	1.33	0.57	1.23	1	1.65	1.25	0.48	0.97	1.35
ClaPPR408	P	Cla022811	1.93	1.49	0.37	1.17	0.64	2.71	1.4	1.2	0.93	0.9
ClaPPR412	P	Cla023000	0.2	0.61	-0.69	0.39	0.69	1.33	0.86	0.58	0.39	0.66
ClaPPR413	P	Cla023001	2.92	2.06	2.36	2.56	3.05	2.61	1.99	1.83	2.24	1.91
ClaPPR414	P	Cla023046	3.86	3.94	3.48	3.83	3.96	3.76	3.85	3.74	3.78	4.09
ClaPPR416	P	Cla023186	0.62	0.12	-3.06	-2.06	-0.92	1.64	0.9	-0.49	-2.12	-1.79
ClaPPR417	P	Cla023223	3.98	3.07	2.77	2.77	2.75	3.47	3.25	3.16	3.39	2.94
ClaPPR418	P	Cla023250	3.33	2.48	1.42	1.56	1.7	3.2	2.68	2.89	2.88	2.49
ClaPPR420	P	Cla023287	2.2	2.22	0.81	1.5	0.56	3.1	2.15	1.62	0.99	1.62
ClaPPR421	P	Cla023298	0.87	0.19	-1.64	-1.18	-0.71	1.71	0.12	0.45	-0.67	-0.4
ClaPPR422	P	Cla023458	1.24	0.99	-0.25	0.76	0.64	1.17	1.04	0.53	0.93	0.62
ClaPPR188	PLS	Cla003234	1.79	1.77	1.82	2.01	1.89	2.12	1.79	2.04	1.88	1.96
ClaPPR350	PLS	Cla005517	2.1	1.99	1.05	1.63	1.81	2.46	2.03	1.65	1.33	1.6
ClaPPR9	PLS	Cla005869	1.46	1.67	0.75	1.46	1.62	1.82	1.59	0.84	0.97	1.41
ClaPPR179	PLS	Cla006187	2.81	2.89	2.25	2.38	2.15	3.61	2.77	3.14	2.57	1.78
ClaPPR121	PLS	Cla008365	0.7	0.2	-0.97	-0.12	-0.36	1.2	0.16	-0.67	-0.47	-0.01
ClaPPR215	PLS	Cla009208	2.35	2.91	2.66	2.71	2.66	2.9	2.68	2.58	2.25	2.73
ClaPPR401	PLS	Cla011895	0.44	0.48	-1.12	-0.86	-0.86	1.53	0.25	0.04	-0.64	0.3
ClaPPR280	PLS	Cla012450	-1.25	-1.47	-3.47	-3.32	-3.18	-0.09	-0.81	-1.6	-3.84	-1.6
ClaPPR279	PLS	Cla012479	3.21	2.79	2.67	3.11	3.12	2.72	2.4	1.6	2.61	2.87
ClaPPR90	PLS	Cla013524	-3.84	-1.56	-4.64	-4.06	-3.64	-1.94	-1.84	-2.12	-3.47	-4.06
ClaPPR289	PLS	Cla013876	1.23	0.34	-2.06	-2.18	-1.89	2.3	0.25	-1.32	-1.74	-1.15
ClaPPR288	PLS	Cla013879	-0.17	-0.15	-1.94	-1.25	-1.12	0.86	-0.22	-1.22	-1.69	-1.51
ClaPPR158	PLS	Cla021238	-0.45	-0.06	-1.74	-1.51	-1.06	1.63	0.46	-1.29	-1.51	-2.25
ClaPPR299	PLS	Cla022070	0.78	0.55	-0.34	0.44	-0.27	1.29	0.62	0.39	-0.3	0.2
ClaPPR411	PLS	Cla022903	-0.58	-0.51	-3.64	-1.06	-1.74	0.58	-0.81	-1.64	-2.12	-1.36
