# Supplementary material for: A Genome-Wide Analysis of the Pentatricopeptide Repeat (PPR) Gene Family and PPR-Derived Markers for Flesh Color in Watermelon (Citrullus lanatus)
Source: Genes (Basel). 2020 Sep 24;11(10):1125. doi: 10.3390/genes11101125 (PMC7650700; doi:10.3390/genes11101125)
Supplement: Supplementary file 1 [file genes-11-01125-s001.zip › genes_925536-Supplementary/Supplentary Tables/Table S7 .xlsx]

## Sheet: Table S7
Table S7. Identification of putative sequence variation (SNPs) between inbred lines with flesh colored (Red, Yellow and Orange) watermelons from the WGRS data.
Descriptive information of SNP details in PPR genes												CAPS details						Ref.97103	Red flesh cultivars															Yellow flesh cultivars									Orange flesh cultivars
PPR gene	PPR type	Chromosome	Position (bp) in V1	Accession V1	Accession V2	SNP in CDS	SNP type	Amino acid change	Location in gene	PPR motif with SNP	Marker for flesh type	Forward (5'-3') Primer	Reverse (5'-3') primer	Enzyme	Amplicons (bp)	Cleavage bands (bp)	Cleaveage SNP		45	801	802	803	812	829	830	832	917	43	50	54	57	514	579	3	816	819	833	834	835	837	838	919	1	29	820	840	842	843
ClaPPR11	P	Chr1	22175931	Cla009086	Cla97C01G008460.1	A/G @ 1585 bp	Non-Synonymous	I/V	CDS 529aa	VITYNTLLQGFYKSKKREEMVELLHKMVQKNVLPN	Orange	AGTTGAAACTGCTTGGGAGC	TGCCATCAACCCTGACACTC	Mae-III	375	165; 210	G	A	A	A	A	A	A	G	A	A	A	A	A	A	A	A	G	A	A	G	A	G	A	A	A	A	G	G	G	G	G	G
ClaPPR25	DYW	Chr1	11012058	Cla001682	Cla97C01G011940.1	C/A @ 1990 bp	Non-Synonymous	L/I	CDS 664aa	IEHYSCMVDLYSRAGMFDKAMALMNEMPFPAS	Yellow	GGATATGCCCAACATGGTGA	CGAGTCGTTCGGTTGAAGTG	MscI	387	251;136	A	C	A	A	A	A	A	A	C	A	A	A	A	A	A	A	A	C	C	C	A	A	A	A	A	A	C	A	A	A	A	A
ClaPPR95	E2	Chr2	33016684	Cla008571	Cla97C02G049010.1	G/T @1335	Synonymous	G/G	CDS 445aa	EIVMGALLDMYAKCGDVNEARKLFHQLPKRD	Yellow	TGGAATGTCATGATTTCCGG	GGCCATGAGATCCATAAGCA	BanII	347	214; 133	G	G	T	K	K	T	G	T	G	T	G	G	G	G	G	G	G	G	G	G	T	T	T	T	T	T	G	G	G	G	G	G
ClaPPR140	E2	Chr4	10838374	Cla006859	Cla97C04G070590.1	T/C @ 1229 bp	Non-Synonymous	L/P	CDS 410aa	LLVNNAVMDMYAKCGSMNNALKIFDLMSNKD	Red	ATCACAACGGTAGTTCCAGC	CCCTTGAGATACAAAACCCG	Bsr-I	381	258; 123	C	T	T	T	T	T	T	T	T	T	T	T	T	T	T	T	T	C	C	C	C	C	C	C	C	C	C	C	C	C	C	C
