# Supplementary material for: A Genome-Wide Analysis of the Pentatricopeptide Repeat (PPR) Gene Family and PPR-Derived Markers for Flesh Color in Watermelon (Citrullus lanatus)
Source: Genes (Basel). 2020 Sep 24;11(10):1125. doi: 10.3390/genes11101125 (PMC7650700; doi:10.3390/genes11101125)
Supplement: Supplementary file 1 [file genes-11-01125-s001.zip › genes_925536-Supplementary/Supplentary Tables/Table S8 .xlsx]

## Sheet: Tabls S8
Table S8. The summary of result analysis of match rate between validated PPR CAPS markers and SNPs in 70 watermelon Inbred lines
S.No	Inbred line	Company	Flesh color	ClaPPR11		ClaPPR25		ClaPPR95		ClaPPR140
				Orange	Red/Yellow	Yellow	Red/Orange	Yellow	Red/Orange	Red	Yellow/Orange
				G/G	A/A	C/C	A/A	T/T	G/G	T/T	G/G
1	1	Hyundai Seeds	Red	A/A		A/A		G/G		T/T
2	2	Hyundai Seeds	Red	*		A/A		*		*
3	3	Hyundai Seeds	Red	A/A		A/A		G/G		T/T
4	4	Hyundai Seeds	Red	*		A/A		G/G		*
5	5	Hyundai Seeds	Yellow	A/A		C/C		T/G		G/G
6	6	Hyundai Seeds	Yellow	*		A/A		T/T		*
7	7	Hyundai Seeds	Yellow	*		C/C		T/G		G/G
8	8	Hyundai Seeds	Yellow	A/A		C/A		T/T		G/G
9	9	Asia Seeds	Orange	G/G		A/C		G/G		G/G
10	10	Asia Seeds	Orange	G/G		A/A		G/G		G/G
11	11	Hyundai Seeds	Orange	G/G		A/A		G/G		G/G
12	12	Hyundai Seeds	Orange	G/G		A/A		G/G		G/G
13	105	Hyundai Seeds	Red	A/A		A/A		G/G		T/T
14	110	Hyundai Seeds	Red	A/A		A/A		G/G		T/T
15	115	Hyundai Seeds	Red	A/A		A/A		G/G		T/T
16	120	Hyundai Seeds	Red	A/A		A/A		G/G		T/T
17	125	Hyundai Seeds	Red	A/A		A/A		G/G		T/T
18	130	Hyundai Seeds	Red	A/A		A/A		G/G		T/T
19	102	Hyundai Seeds	Yellow	A/A		C/C		T/G		G/G
20	103	Hyundai Seeds	Yellow	A/A		C/C		T/G		G/G
21	104	Hyundai Seeds	Yellow	A/G		C/C		T/G		G/G
22	101	Hyundai Seeds	Orange	G/G		A/C		G/G		G/G
23	128	Hyundai Seeds	Orange	G/G		A/A		G/G		G/G
24	129	Hyundai Seeds	Orange	G/G		A/A		G/G		G/G
25	2	Hyundai Seeds	Orange	G/G		A/A		G/G		G/G
26	5	Hyundai Seeds	Orange	G/G		A/A		G/G		G/G
27	7	Hyundai Seeds	Orange	G/G		A/A		G/T		G/G
28	9	Hyundai Seeds	Orange	G/G		A/A		G/T		G/G
29	14	Hyundai Seeds	Orange	G/A		A/A		G/G		G/G
30	16	Hyundai Seeds	Yellow	A/A		C/A		T/T		G/G
31	19	Hyundai Seeds	Yellow	A/A		C/A		T/T		G/G
32	23	Hyundai Seeds	Yellow	A/A		C/A		T/T		G/G
33	24	Hyundai Seeds	Yellow	A/A		C/A		T/T		G/G
34	26	Hyundai Seeds	Yellow	A/A		C/A		T/T		G/G
35	30	Hyundai Seeds	Red	A/A		A/A		G/G		T/T
36	31	Hyundai Seeds	Red	A/A		A/C		G/G		T/T
37	32	Hyundai Seeds	Red	A/G		A/A		G/T		T/T
38	33	Hyundai Seeds	Red	A/A		A/A		G/G		T/T
39	34	Hyundai Seeds	Red	A/A		A/A		G/G		T/T
40	35	Hyundai Seeds	Red	A/A		A/A		G/G		T/T
41	36	Hyundai Seeds	Red	A/A		A/A		G/G		T/T
42	37	Hyundai Seeds	Red	A/A		A/A		G/G		T/T
43	38	Hyundai Seeds	Red	A/G		A/A		G/G		T/T
44	40	Hyundai Seeds	Red	A/G		A/A		G/G		T/T
45	41	Hyundai Seeds	Red	A/G		A/A		G/T		T/T
46	42	Hyundai Seeds	Red	A/A		A/A		G/G		T/T
47	45	Hyundai Seeds	Red	A/A		A/A		G/G		T/T
48	46	Hyundai Seeds	Red	A/G		A/A		G/T		T/T
49	47	Hyundai Seeds	Red	A/G		A/A		G/T		T/T
50	48	Hyundai Seeds	Red	A/A		A/A		G/G		T/T
51	49	Hyundai Seeds	Red	A/A		A/C		G/G		T/T
52	50	Hyundai Seeds	Red	A/A		A/A		G/G		T/T
53	845-35	Hyundai Seeds	Red	A/A		*		*		T/T
54	841-33	Hyundai Seeds	Red	A/A		A/A		G/G		T/T
55	832-40	Hyundai Seeds	Red	A/A		A/C		G/G		T/T
56	840-30	Hyundai Seeds	Red	A/A		A/A		G/G		T/T
57	828-38	Hyundai Seeds	Red	A/A		A/A		G/G		T/T
58	870	Hyundai Seeds	Orange	G/G		A/A		G/T		G/G
59	865-2	Hyundai Seeds	Orange	G/G		A/A		G/G		G/G
60	871-7	Hyundai Seeds	Orange	G/G		*		G/T		G/G
61	868	Hyundai Seeds	Orange	G/G		A/A		G/G		G/G
62	900	Hyundai Seeds	Yellow	A/A		C/A		T/T		G/G
63	894	Hyundai Seeds	Yellow	A/A		C/C		T/T		G/G
64	899-24	Hyundai Seeds	Yellow	A/A		C/C		T/T		G/G
65	893-16	Hyundai Seeds	Yellow	A/A		C/A		T/G		G/G
66	884-5	Hyundai Seeds	Yellow	A/A		C/A		T/G		G/G
67	876	Hyundai Seeds	Orange	G/G		A/A		G/G		G/G
68	887	Hyundai Seeds	Orange	G/G		A/A		G/G		G/G
69	874-9	Hyundai Seeds	Orange	G/G		A/A		G/T		G/G
70	880	Hyundai Seeds	Orange	G/G		A/A		G/G		G/G
	Match Rate			0.87		0.79		0.76		1
						0.94
	(*) Indicates that the genotype was not available due to a failed PCR.
